# Supplementary material for: Breeding honey bees (Apis mellifera L.) for low and high Varroa destructor population growth: Gene expression of bees performing grooming behavior
Source: Front Insect Sci. 2023 Mar 6;3:951447. doi: 10.3389/finsc.2023.951447 (PMC10926520; doi:10.3389/finsc.2023.951447)
Supplement: Supplementary file 1 [file Table_1.xlsx]

## Sheet: Table S1
Colony ID	Genotype	Grooming intensity	Time at first grooming (s)
113B	LVG	Intense	0.02
113B	LVG	Intense	0.03
113B	LVG	Intense	0.03
113B	LVG	Intense	0.03
113B	LVG	Light	0.03
113B	LVG	Intense	0.03
113B	LVG	Intense	0.04
113B	LVG	Light	0.04
113B	LVG	Intense	0.04
113B	LVG	Intense	0.04
113B	LVG	Intense	0.04
113B	LVG	Intense	0.05
113B	LVG	Intense	0.05
113B	LVG	Intense	0.05
113B	LVG	Intense	0.05
113B	LVG	Intense	0.05
113B	LVG	Light	0.05
113B	LVG	Intense	0.05
113B	LVG	Intense	0.06
113B	LVG	Intense	0.06
113B	LVG	Intense	0.06
113B	LVG	Intense	0.06
113B	LVG	Light	0.06
113B	LVG	Light	0.06
113B	LVG	Intense	0.06
113B	LVG	Intense	0.07
113B	LVG	Intense	0.07
113B	LVG	Intense	0.07
113B	LVG	Intense	0.07
113B	LVG	Intense	0.08
113B	LVG	Intense	0.08
113B	LVG	Intense	0.08
113B	LVG	Light	0.08
113B	LVG	Light	0.08
113B	LVG	Intense	0.08
113B	LVG	Intense	0.08
113B	LVG	Intense	0.08
113B	LVG	Intense	0.09
113B	LVG	Intense	0.09
113B	LVG	Intense	0.09
113B	LVG	Intense	0.09
113B	LVG	Intense	0.09
113B	LVG	Light	0.1
113B	LVG	Light	0.1
113B	LVG	Intense	0.1
113B	LVG	Intense	0.1
113B	LVG	Intense	0.11
113B	LVG	Intense	0.11
113B	LVG	Intense	0.12
113B	LVG	Intense	0.12
113B	LVG	Intense	0.12
113B	LVG	Intense	0.12
113B	LVG	Intense	0.12
113B	LVG	Intense	0.13
113B	LVG	Light	0.13
113B	LVG	Light	0.13
113B	LVG	Light	0.13
113B	LVG	Intense	0.13
113B	LVG	Intense	0.13
113B	LVG	Intense	0.13
113B	LVG	Light	0.14
113B	LVG	Light	0.14
113B	LVG	Light	0.15
113B	LVG	Intense	0.17
113B	LVG	Intense	0.18
113B	LVG	Light	0.2
113B	LVG	Intense	0.2
113B	LVG	Intense	0.23
113B	LVG	Intense	0.24
113B	LVG	Light	0.24
113B	LVG	Light	0.25
113B	LVG	Light	0.25
113B	LVG	Light	0.25
113B	LVG	Intense	0.26
113B	LVG	Intense	0.26
113B	LVG	Intense	0.29
113B	LVG	Light	0.3
113B	LVG	Light	0.3
113B	LVG	Intense	0.31
113B	LVG	Light	0.34
113B	LVG	Intense	0.41
113B	LVG	Intense	0.41
113B	LVG	Intense	0.41
113B	LVG	Intense	0.41
113B	LVG	Intense	0.41
113B	LVG	Intense	0.41
113B	LVG	Intense	0.42
113B	LVG	Intense	0.42
113B	LVG	Intense	0.42
113B	LVG	Intense	0.42
113B	LVG	Intense	0.42
113B	LVG	Intense	0.43
113B	LVG	Intense	0.43
113B	LVG	Intense	0.43
113B	LVG	Intense	0.43
113B	LVG	Intense	0.43
113B	LVG	Intense	0.43
113B	LVG	Intense	0.43
113B	LVG	Light	0.43
113B	LVG	Intense	0.44
113B	LVG	Intense	0.44
113B	LVG	Intense	0.45
113B	LVG	Intense	0.45
113B	LVG	Intense	0.45
113B	LVG	Intense	0.45
113B	LVG	Intense	0.45
113B	LVG	Intense	0.46
113B	LVG	Intense	0.46
113B	LVG	Intense	0.46
113B	LVG	Light	0.46
113B	LVG	Intense	0.47
113B	LVG	Intense	0.47
113B	LVG	Intense	0.47
113B	LVG	Intense	0.47
113B	LVG	Intense	0.47
113B	LVG	Intense	0.47
113B	LVG	Light	0.47
113B	LVG	Intense	0.48
113B	LVG	Intense	0.48
113B	LVG	Intense	0.48
113B	LVG	Intense	0.48
113B	LVG	Intense	0.48
113B	LVG	Light	0.48
113B	LVG	Intense	0.49
113B	LVG	Intense	0.49
113B	LVG	Intense	0.49
113B	LVG	Light	0.49
113B	LVG	Light	0.49
113B	LVG	Light	0.49
113B	LVG	Light	0.49
113B	LVG	Intense	0.5
113B	LVG	Intense	0.5
113B	LVG	Intense	0.5
113B	LVG	Intense	0.5
113B	LVG	Intense	0.5
113B	LVG	Light	0.5
113B	LVG	Light	0.5
113B	LVG	Light	0.5
113B	LVG	Light	0.51
113B	LVG	Light	0.51
113B	LVG	Intense	0.52
113B	LVG	Intense	0.52
113B	LVG	Intense	0.52
113B	LVG	Intense	0.53
113B	LVG	Intense	0.53
113B	LVG	Intense	0.53
113B	LVG	Intense	0.53
113B	LVG	Light	0.53
113B	LVG	Light	0.53
113B	LVG	Light	0.53
113B	LVG	Light	0.53
113B	LVG	Light	0.54
113B	LVG	Intense	0.55
113B	LVG	Intense	0.56
113B	LVG	Intense	0.56
113B	LVG	Intense	0.56
113B	LVG	Intense	0.56
113B	LVG	Intense	0.56
113B	LVG	Light	0.56
113B	LVG	Intense	0.57
113B	LVG	Light	0.57
113B	LVG	Light	0.57
113B	LVG	Light	0.57
113B	LVG	Light	0.57
113B	LVG	Intense	0.58
113B	LVG	Light	0.58
113B	LVG	Light	0.58
113B	LVG	Light	0.59
113B	LVG	Light	0.59
113B	LVG	Light	0.6
113B	LVG	Light	0.61
113B	LVG	Light	0.61
113B	LVG	Light	0.61
113B	LVG	Intense	0.62
113B	LVG	Intense	0.62
113B	LVG	Intense	0.62
113B	LVG	Intense	0.62
113B	LVG	Light	0.62
113B	LVG	Light	0.62
113B	LVG	Light	0.63
113B	LVG	Light	0.63
113B	LVG	Light	0.64
113B	LVG	Intense	0.65
113B	LVG	Intense	0.66
113B	LVG	Intense	0.66
113B	LVG	Light	0.66
113B	LVG	Light	0.66
113B	LVG	Light	0.67
113B	LVG	Light	0.68
113B	LVG	Light	0.7
113B	LVG	Light	0.7
113B	LVG	Light	0.7
113B	LVG	Light	0.7
113B	LVG	Intense	0.72
113B	LVG	Light	0.72
113B	LVG	Light	0.73
113B	LVG	Light	0.74
113B	LVG	Light	0.74
113B	LVG	Light	0.74
113B	LVG	Light	0.75
113B	LVG	Light	0.76
113B	LVG	Light	0.76
113B	LVG	Light	0.77
113B	LVG	Light	0.8
113B	LVG	Light	0.8
113B	LVG	Light	0.82
113B	LVG	Light	0.84
113B	LVG	Light	0.86
113B	LVG	Light	0.86
113B	LVG	Light	0.89
113B	LVG	Light	0.92
113B	LVG	Light	0.93
113B	LVG	Intense	0.94
113B	LVG	Light	1
113B	LVG	Light	1.17
113B	LVG	Intense	1.26
113B	LVG	Intense	1.41
113B	LVG	Intense	1.41
113B	LVG	Light	1.42
113B	LVG	Intense	1.43
113B	LVG	Light	1.45
113B	LVG	Intense	1.47
113B	LVG	Intense	1.5
113B	LVG	Intense	1.58
113B	LVG	Intense	1.58
113B	LVG	Intense	1.65
113B	LVG	Intense	1.75
113B	LVG	Intense	1.76
113B	LVG	Light	1.81
113B	LVG	Intense	1.93
113B	LVG	Intense	1.98
113B	LVG	Intense	2
113B	LVG	Intense	2
113B	LVG	Intense	2
113B	LVG	Intense	2
113B	LVG	Intense	2
113B	LVG	Intense	2.08
113B	LVG	Intense	2.11
113B	LVG	Intense	2.18
113B	LVG	Light	2.21
113B	LVG	Intense	2.23
113B	LVG	Intense	2.32
113B	LVG	Intense	2.33
113B	LVG	Intense	2.41
113B	LVG	Intense	2.41
113B	LVG	Intense	2.43
113B	LVG	Intense	2.43
113B	LVG	Light	2.46
113B	LVG	Intense	2.48
113B	LVG	Intense	2.57
113B	LVG	Light	2.57
113B	LVG	Light	2.63
113B	LVG	Intense	2.68
113B	LVG	Light	2.7
113B	LVG	Light	2.9
113B	LVG	Intense	2.91
113B	LVG	Intense	2.94
113B	LVG	Intense	2.96
113B	LVG	Intense	3
113B	LVG	Intense	3
113B	LVG	Intense	3
113B	LVG	Intense	3
113B	LVG	Intense	3
113B	LVG	Intense	3
113B	LVG	Intense	3
113B	LVG	Intense	3
113B	LVG	Intense	3
113B	LVG	Light	3
113B	LVG	Light	3.03
113B	LVG	Intense	3.05
113B	LVG	Intense	3.06
113B	LVG	Intense	3.08
113B	LVG	Intense	3.08
113B	LVG	Intense	3.13
113B	LVG	Intense	3.16
113B	LVG	Intense	3.18
113B	LVG	Intense	3.2
113B	LVG	Intense	3.31
113B	LVG	Light	3.38
113B	LVG	Intense	3.42
113B	LVG	Intense	3.48
113B	LVG	Intense	3.53
113B	LVG	Intense	3.54
113B	LVG	Intense	3.54
113B	LVG	Intense	3.65
113B	LVG	Intense	3.68
113B	LVG	Intense	3.72
113B	LVG	Intense	3.81
113B	LVG	Intense	3.98
113B	LVG	Intense	4
113B	LVG	Intense	4
113B	LVG	Intense	4
113B	LVG	Intense	4
113B	LVG	Light	4.02
113B	LVG	Intense	4.05
113B	LVG	Intense	4.13
113B	LVG	Intense	4.23
113B	LVG	Intense	4.23
113B	LVG	Light	4.23
113B	LVG	Intense	4.24
113B	LVG	Intense	4.38
113B	LVG	Intense	4.4
113B	LVG	Intense	4.44
113B	LVG	Intense	4.48
113B	LVG	Intense	4.48
113B	LVG	Intense	4.62
113B	LVG	Intense	4.66
113B	LVG	Light	4.73
113B	LVG	Light	4.76
113B	LVG	Intense	4.82
113B	LVG	Intense	4.88
113B	LVG	Intense	4.97
113B	LVG	Intense	5
113B	LVG	Intense	5
113B	LVG	Intense	5
113B	LVG	Intense	5
113B	LVG	Intense	5
113B	LVG	Intense	5
113B	LVG	Light	5
113B	LVG	Light	5
113B	LVG	Light	5.02
113B	LVG	Light	5.05
113B	LVG	Light	5.23
113B	LVG	Intense	5.33
113B	LVG	Intense	5.33
113B	LVG	Intense	5.35
113B	LVG	Intense	5.35
113B	LVG	Intense	5.36
113B	LVG	Intense	5.7
113B	LVG	Intense	5.95
113B	LVG	Intense	6
113B	LVG	Light	6
113B	LVG	Intense	6.03
113B	LVG	Intense	6.09
113B	LVG	Intense	6.2
113B	LVG	Intense	6.35
113B	LVG	Light	6.43
113B	LVG	Light	6.45
113B	LVG	Light	6.55
113B	LVG	Intense	6.62
113B	LVG	Intense	6.67
113B	LVG	Intense	6.68
113B	LVG	Intense	6.81
113B	LVG	Intense	6.93
113B	LVG	Intense	7
113B	LVG	Intense	7
113B	LVG	Intense	7
113B	LVG	Intense	7
113B	LVG	Intense	7
113B	LVG	Light	7
113B	LVG	Light	7
113B	LVG	Light	7
113B	LVG	Intense	7.67
113B	LVG	Light	7.67
113B	LVG	Intense	7.9
113B	LVG	Intense	7.92
113B	LVG	Light	8
113B	LVG	Intense	8.22
113B	LVG	Intense	8.23
113B	LVG	Light	8.24
113B	LVG	Intense	8.29
113B	LVG	Intense	8.37
113B	LVG	Intense	8.57
113B	LVG	Intense	8.59
113B	LVG	Intense	8.81
113B	LVG	Light	8.81
113B	LVG	Intense	8.95
113B	LVG	Intense	9
113B	LVG	Intense	9
113B	LVG	Intense	9
113B	LVG	Intense	9
113B	LVG	Light	9
113B	LVG	Light	9
113B	LVG	Intense	10
113B	LVG	Light	10
113B	LVG	Intense	10.21
113B	LVG	Intense	10.46
113B	LVG	Intense	10.92
113B	LVG	Intense	11
113B	LVG	Intense	11
113B	LVG	Light	11
113B	LVG	Light	11.24
113B	LVG	Intense	11.41
113B	LVG	Intense	11.85
113B	LVG	Intense	12
113B	LVG	Intense	12
113B	LVG	Intense	12
113B	LVG	Light	12
113B	LVG	Light	12
113B	LVG	Light	12
113B	LVG	Intense	12.15
113B	LVG	Intense	12.5
113B	LVG	Light	12.97
113B	LVG	Intense	13
113B	LVG	Light	13
113B	LVG	Light	13.27
113B	LVG	Light	13.46
113B	LVG	Intense	13.76
113B	LVG	Intense	14.81
113B	LVG	Intense	15
113B	LVG	Intense	15
113B	LVG	Light	15
113B	LVG	Light	15
113B	LVG	Light	15.09
113B	LVG	Intense	16
113B	LVG	Light	16
113B	LVG	Light	16
113B	LVG	Light	16
113B	LVG	Light	16.35
113B	LVG	Intense	16.62
113B	LVG	Intense	17.09
113B	LVG	Intense	18.24
113B	LVG	Light	18.27
113B	LVG	Light	19.38
113B	LVG	Intense	19.58
113B	LVG	Intense	20
113B	LVG	Light	20.51
113B	LVG	Light	20.94
113B	LVG	Light	21.14
113B	LVG	Intense	21.99
113B	LVG	Light	30.25
113B	LVG	Intense	31.81
113B	LVG	Light	32
113B	LVG	Light	33.37
113B	LVG	Light	45
499	LVG	Intense	0
499	LVG	Intense	0.1
499	LVG	Intense	0.41
499	LVG	Intense	0.41
499	LVG	Intense	0.41
499	LVG	Intense	0.41
499	LVG	Intense	0.41
499	LVG	Intense	0.41
499	LVG	Intense	0.41
499	LVG	Intense	0.42
499	LVG	Intense	0.42
499	LVG	Intense	0.43
499	LVG	Intense	0.44
499	LVG	Intense	0.45
499	LVG	Intense	0.45
499	LVG	Intense	0.47
499	LVG	Light	0.48
499	LVG	Intense	0.48
499	LVG	Intense	0.48
499	LVG	Intense	0.48
499	LVG	Intense	0.48
499	LVG	Light	0.5
499	LVG	Light	0.5
499	LVG	Intense	0.51
499	LVG	Intense	0.55
499	LVG	Light	0.56
499	LVG	Light	0.57
499	LVG	Light	0.57
499	LVG	Light	0.6
499	LVG	Light	0.66
499	LVG	Light	0.76
499	LVG	Intense	0.83
499	LVG	Intense	1
499	LVG	Intense	1
499	LVG	Intense	1
499	LVG	Intense	1.09
499	LVG	Intense	1.19
499	LVG	Intense	1.2
499	LVG	Intense	1.25
499	LVG	Intense	1.28
499	LVG	Intense	1.31
499	LVG	Intense	1.41
499	LVG	Light	1.42
499	LVG	Light	1.42
499	LVG	Light	1.43
499	LVG	Intense	1.47
499	LVG	Light	1.57
499	LVG	Intense	1.58
499	LVG	Intense	1.6
499	LVG	Intense	1.66
499	LVG	Intense	1.69
499	LVG	Intense	1.7
499	LVG	Intense	1.72
499	LVG	Intense	1.78
499	LVG	Intense	1.78
499	LVG	Intense	1.79
499	LVG	Intense	1.83
499	LVG	Light	1.84
499	LVG	Intense	1.91
499	LVG	Intense	1.91
499	LVG	Light	1.95
499	LVG	Intense	1.95
499	LVG	Intense	1.97
499	LVG	Intense	1.98
499	LVG	Intense	2
499	LVG	Intense	2
499	LVG	Intense	2
499	LVG	Intense	2
499	LVG	Intense	2
499	LVG	Intense	2
499	LVG	Intense	2
499	LVG	Intense	2
499	LVG	Intense	2
499	LVG	Intense	2
499	LVG	Intense	2
499	LVG	Intense	2
499	LVG	Intense	2
499	LVG	Intense	2
499	LVG	Intense	2
499	LVG	Intense	2
499	LVG	Intense	2.01
499	LVG	Intense	2.04
499	LVG	Intense	2.08
499	LVG	Intense	2.08
499	LVG	Intense	2.12
499	LVG	Intense	2.13
499	LVG	Intense	2.18
499	LVG	Intense	2.2
499	LVG	Intense	2.32
499	LVG	Light	2.35
499	LVG	Intense	2.38
499	LVG	Light	2.4
499	LVG	Light	2.41
499	LVG	Intense	2.47
499	LVG	Intense	2.5
499	LVG	Intense	2.56
499	LVG	Intense	2.59
499	LVG	Intense	2.64
499	LVG	Light	2.71
499	LVG	Intense	2.75
499	LVG	Intense	2.76
499	LVG	Intense	2.77
499	LVG	Intense	2.8
499	LVG	Intense	2.82
499	LVG	Intense	2.85
499	LVG	Light	2.9
499	LVG	Intense	2.95
499	LVG	Intense	2.96
499	LVG	Intense	2.96
499	LVG	Intense	2.97
499	LVG	Intense	2.98
499	LVG	Light	2.99
499	LVG	Intense	2.99
499	LVG	Light	3
499	LVG	Light	3
499	LVG	Light	3
499	LVG	Light	3
499	LVG	Light	3
499	LVG	Intense	3
499	LVG	Intense	3
499	LVG	Intense	3
499	LVG	Intense	3
499	LVG	Intense	3
499	LVG	Intense	3
499	LVG	Intense	3.03
499	LVG	Intense	3.05
499	LVG	Intense	3.08
499	LVG	Intense	3.08
499	LVG	Light	3.15
499	LVG	Intense	3.33
499	LVG	Intense	3.57
499	LVG	Intense	3.75
499	LVG	Intense	3.76
499	LVG	Light	3.8
499	LVG	Light	3.83
499	LVG	Light	3.9
499	LVG	Light	4
499	LVG	Light	4
499	LVG	Light	4
499	LVG	Light	4
499	LVG	Light	4
499	LVG	Intense	4
499	LVG	Intense	4
499	LVG	Intense	4
499	LVG	Intense	4
499	LVG	Intense	4
499	LVG	Intense	4
499	LVG	Light	4.13
499	LVG	Intense	4.15
499	LVG	Light	4.38
499	LVG	Intense	4.43
499	LVG	Light	4.47
499	LVG	Intense	4.51
499	LVG	Light	4.53
499	LVG	Intense	4.53
499	LVG	Light	4.57
499	LVG	Intense	4.58
499	LVG	Light	4.6
499	LVG	Intense	4.63
499	LVG	Intense	4.67
499	LVG	Light	4.8
499	LVG	Intense	4.8
499	LVG	Light	4.82
499	LVG	Intense	4.83
499	LVG	Light	4.84
499	LVG	Light	4.85
499	LVG	Light	4.88
499	LVG	Light	4.92
499	LVG	Light	5
499	LVG	Light	5
499	LVG	Light	5
499	LVG	Light	5
499	LVG	Intense	5
499	LVG	Intense	5
499	LVG	Intense	5
499	LVG	Intense	5
499	LVG	Intense	5
499	LVG	Intense	5
499	LVG	Intense	5.04
499	LVG	Intense	5.11
499	LVG	Light	5.13
499	LVG	Intense	5.19
499	LVG	Light	5.28
499	LVG	Intense	5.28
499	LVG	Intense	5.45
499	LVG	Light	5.72
499	LVG	Light	5.78
499	LVG	Light	5.82
499	LVG	Light	6
499	LVG	Light	6
499	LVG	Light	6
499	LVG	Light	6.11
499	LVG	Intense	6.14
499	LVG	Intense	6.3
499	LVG	Light	6.43
499	LVG	Intense	6.54
499	LVG	Light	6.63
499	LVG	Intense	6.73
499	LVG	Intense	6.75
499	LVG	Intense	6.75
499	LVG	Intense	6.8
499	LVG	Light	6.92
499	LVG	Light	6.92
499	LVG	Light	7
499	LVG	Intense	7
499	LVG	Intense	7
499	LVG	Light	7.08
499	LVG	Light	7.18
499	LVG	Intense	7.2
499	LVG	Intense	7.31
499	LVG	Intense	7.33
499	LVG	Intense	7.52
499	LVG	Intense	7.55
499	LVG	Light	7.63
499	LVG	Light	7.64
499	LVG	Light	7.75
499	LVG	Light	7.8
499	LVG	Intense	7.82
499	LVG	Intense	7.87
499	LVG	Intense	7.89
499	LVG	Intense	7.92
499	LVG	Intense	7.92
499	LVG	Light	7.95
499	LVG	Light	8
499	LVG	Light	8
499	LVG	Intense	8
499	LVG	Intense	8
499	LVG	Intense	8
499	LVG	Intense	8.07
499	LVG	Intense	8.1
499	LVG	Light	8.13
499	LVG	Light	8.18
499	LVG	Light	8.25
499	LVG	Light	8.27
499	LVG	Light	8.38
499	LVG	Light	8.4
499	LVG	Light	8.63
499	LVG	Light	9
499	LVG	Light	9
499	LVG	Intense	9
499	LVG	Intense	9
499	LVG	Intense	9
499	LVG	Intense	9
499	LVG	Intense	9
499	LVG	Intense	9
499	LVG	Light	9.15
499	LVG	Intense	9.25
499	LVG	Light	9.3
499	LVG	Light	9.45
499	LVG	Intense	9.5
499	LVG	Light	9.55
499	LVG	Intense	9.75
499	LVG	Light	9.89
499	LVG	Light	10
499	LVG	Light	10
499	LVG	Intense	10
499	LVG	Intense	10
499	LVG	Intense	10
499	LVG	Intense	10.01
499	LVG	Intense	10.08
499	LVG	Intense	10.2
499	LVG	Light	10.34
499	LVG	Intense	10.38
499	LVG	Light	10.41
499	LVG	Light	10.45
499	LVG	Light	10.5
499	LVG	Light	10.53
499	LVG	Intense	10.64
499	LVG	Light	10.65
499	LVG	Light	10.68
499	LVG	Intense	10.96
499	LVG	Light	11
499	LVG	Intense	11
499	LVG	Intense	11
499	LVG	Intense	11
499	LVG	Light	11.1
499	LVG	Intense	11.1
499	LVG	Intense	11.26
499	LVG	Light	11.32
499	LVG	Intense	11.38
499	LVG	Intense	11.76
499	LVG	Light	11.83
499	LVG	Light	12
499	LVG	Light	12
499	LVG	Light	12
499	LVG	Intense	12
499	LVG	Intense	12
499	LVG	Intense	12
499	LVG	Light	12.17
499	LVG	Light	12.36
499	LVG	Intense	12.36
499	LVG	Light	12.4
499	LVG	Intense	12.52
499	LVG	Light	12.61
499	LVG	Light	12.69
499	LVG	Light	12.72
499	LVG	Light	13
499	LVG	Intense	13
499	LVG	Intense	13
499	LVG	Light	13.17
499	LVG	Light	13.21
499	LVG	Light	13.24
499	LVG	Intense	13.27
499	LVG	Intense	13.29
499	LVG	Intense	13.35
499	LVG	Light	13.44
499	LVG	Intense	13.53
499	LVG	Intense	13.57
499	LVG	Intense	13.61
499	LVG	Intense	13.64
499	LVG	Intense	13.92
499	LVG	Intense	13.96
499	LVG	Light	13.99
499	LVG	Light	14
499	LVG	Intense	14
499	LVG	Light	14.01
499	LVG	Light	14.01
499	LVG	Intense	14.08
499	LVG	Intense	14.14
499	LVG	Light	14.2
499	LVG	Light	15
499	LVG	Intense	15.07
499	LVG	Light	15.11
499	LVG	Intense	15.42
499	LVG	Intense	15.54
499	LVG	Intense	15.95
499	LVG	Light	15.99
499	LVG	Intense	16
499	LVG	Light	16.04
499	LVG	Light	16.28
499	LVG	Light	16.67
499	LVG	Intense	16.79
499	LVG	Light	16.97
499	LVG	Light	17
499	LVG	Intense	17
499	LVG	Intense	17
499	LVG	Light	17.98
499	LVG	Light	18
499	LVG	Light	18
499	LVG	Intense	18.14
499	LVG	Light	18.37
499	LVG	Light	18.44
499	LVG	Intense	19.13
499	LVG	Light	20.14
499	LVG	Light	20.22
499	LVG	Light	21
499	LVG	Intense	21.2
499	LVG	Light	21.21
499	LVG	Light	21.55
499	LVG	Intense	21.64
499	LVG	Light	22.34
499	LVG	Light	22.58
499	LVG	Light	23.05
499	LVG	Intense	23.08
499	LVG	Light	23.86
499	LVG	Light	24.68
499	LVG	Light	25
499	LVG	Intense	25
499	LVG	Light	25.18
499	LVG	Light	26.02
499	LVG	Light	26.16
499	LVG	Intense	26.51
499	LVG	Light	27.35
499	LVG	Intense	27.4
499	LVG	Intense	27.45
499	LVG	Intense	27.65
499	LVG	Intense	28.83
499	LVG	Light	29.13
499	LVG	Light	30.79
499	LVG	Light	31.94
499	LVG	Light	31.98
499	LVG	Light	32.31
499	LVG	Intense	32.68
499	LVG	Light	33.9
499	LVG	Light	34
499	LVG	Light	35.45
499	LVG	Light	35.81
499	LVG	Light	38.41
499	LVG	Light	46.34
499	LVG	Intense	46.61
499	LVG	Intense	48.37
499	LVG	Light	55.94
478	LVG	Intense	0.01
478	LVG	Intense	0.02
478	LVG	Intense	0.02
478	LVG	Intense	0.02
478	LVG	Intense	0.02
478	LVG	Intense	0.02
478	LVG	Intense	0.03
478	LVG	Intense	0.03
478	LVG	Intense	0.03
478	LVG	Intense	0.03
478	LVG	Intense	0.03
478	LVG	Intense	0.03
478	LVG	Intense	0.03
478	LVG	Intense	0.03
478	LVG	Intense	0.03
478	LVG	Light	0.03
478	LVG	Light	0.03
478	LVG	Intense	0.04
478	LVG	Intense	0.04
478	LVG	Light	0.04
478	LVG	Intense	0.05
478	LVG	Intense	0.05
478	LVG	Intense	0.05
478	LVG	Intense	0.05
478	LVG	Intense	0.05
478	LVG	Intense	0.05
478	LVG	Intense	0.05
478	LVG	Light	0.05
478	LVG	Light	0.05
478	LVG	Light	0.05
478	LVG	Intense	0.06
478	LVG	Light	0.06
478	LVG	Light	0.06
478	LVG	Intense	0.07
478	LVG	Intense	0.07
478	LVG	Intense	0.08
478	LVG	Intense	0.08
478	LVG	Intense	0.08
478	LVG	Intense	0.08
478	LVG	Light	0.08
478	LVG	Light	0.08
478	LVG	Light	0.08
478	LVG	Light	0.08
478	LVG	Light	0.08
478	LVG	Intense	0.09
478	LVG	Intense	0.09
478	LVG	Light	0.09
478	LVG	Intense	0.1
478	LVG	Light	0.1
478	LVG	Light	0.11
478	LVG	Intense	0.12
478	LVG	Intense	0.12
478	LVG	Intense	0.12
478	LVG	Intense	0.12
478	LVG	Light	0.12
478	LVG	Intense	0.13
478	LVG	Intense	0.13
478	LVG	Intense	0.14
478	LVG	Light	0.14
478	LVG	Light	0.14
478	LVG	Intense	0.15
478	LVG	Light	0.16
478	LVG	Intense	0.17
478	LVG	Light	0.19
478	LVG	Light	0.19
478	LVG	Light	0.19
478	LVG	Intense	0.23
478	LVG	Light	0.25
478	LVG	Intense	0.26
478	LVG	Light	0.26
478	LVG	Intense	0.27
478	LVG	Intense	0.27
478	LVG	Light	0.29
478	LVG	Light	0.3
478	LVG	Light	0.31
478	LVG	Light	0.37
478	LVG	Light	0.4
478	LVG	Light	0.41
478	LVG	Intense	0.41
478	LVG	Intense	0.41
478	LVG	Intense	0.41
478	LVG	Intense	0.41
478	LVG	Intense	0.41
478	LVG	Intense	0.41
478	LVG	Intense	0.41
478	LVG	Intense	0.41
478	LVG	Intense	0.41
478	LVG	Intense	0.41
478	LVG	Intense	0.41
478	LVG	Intense	0.42
478	LVG	Intense	0.42
478	LVG	Intense	0.42
478	LVG	Intense	0.42
478	LVG	Intense	0.42
478	LVG	Intense	0.42
478	LVG	Intense	0.42
478	LVG	Light	0.42
478	LVG	Light	0.42
478	LVG	Intense	0.43
478	LVG	Intense	0.43
478	LVG	Intense	0.43
478	LVG	Intense	0.43
478	LVG	Intense	0.43
478	LVG	Intense	0.43
478	LVG	Intense	0.43
478	LVG	Intense	0.43
478	LVG	Intense	0.43
478	LVG	Intense	0.43
478	LVG	Intense	0.43
478	LVG	Light	0.43
478	LVG	Light	0.43
478	LVG	Light	0.43
478	LVG	Intense	0.44
478	LVG	Intense	0.44
478	LVG	Intense	0.44
478	LVG	Intense	0.44
478	LVG	Intense	0.44
478	LVG	Intense	0.44
478	LVG	Intense	0.44
478	LVG	Intense	0.44
478	LVG	Intense	0.44
478	LVG	Light	0.44
478	LVG	Light	0.45
478	LVG	Intense	0.45
478	LVG	Intense	0.45
478	LVG	Intense	0.45
478	LVG	Intense	0.45
478	LVG	Intense	0.45
478	LVG	Intense	0.45
478	LVG	Intense	0.45
478	LVG	Intense	0.45
478	LVG	Intense	0.45
478	LVG	Light	0.45
478	LVG	Light	0.45
478	LVG	Light	0.46
478	LVG	Intense	0.47
478	LVG	Intense	0.47
478	LVG	Intense	0.47
478	LVG	Intense	0.47
478	LVG	Light	0.47
478	LVG	Light	0.47
478	LVG	Intense	0.48
478	LVG	Intense	0.48
478	LVG	Intense	0.48
478	LVG	Intense	0.48
478	LVG	Light	0.48
478	LVG	Light	0.48
478	LVG	Light	0.48
478	LVG	Intense	0.49
478	LVG	Intense	0.5
478	LVG	Intense	0.5
478	LVG	Intense	0.5
478	LVG	Intense	0.5
478	LVG	Intense	0.5
478	LVG	Intense	0.5
478	LVG	Intense	0.5
478	LVG	Intense	0.5
478	LVG	Intense	0.5
478	LVG	Light	0.5
478	LVG	Light	0.5
478	LVG	Light	0.5
478	LVG	Light	0.5
478	LVG	Light	0.5
478	LVG	Light	0.5
478	LVG	Light	0.5
478	LVG	Light	0.5
478	LVG	Light	0.5
478	LVG	Light	0.5
478	LVG	Intense	0.51
478	LVG	Intense	0.51
478	LVG	Light	0.51
478	LVG	Light	0.52
478	LVG	Intense	0.53
478	LVG	Intense	0.53
478	LVG	Intense	0.53
478	LVG	Intense	0.53
478	LVG	Light	0.53
478	LVG	Light	0.53
478	LVG	Light	0.53
478	LVG	Light	0.53
478	LVG	Light	0.53
478	LVG	Light	0.54
478	LVG	Light	0.54
478	LVG	Light	0.54
478	LVG	Intense	0.55
478	LVG	Intense	0.55
478	LVG	Intense	0.55
478	LVG	Intense	0.55
478	LVG	Light	0.55
478	LVG	Light	0.55
478	LVG	Intense	0.56
478	LVG	Intense	0.56
478	LVG	Light	0.56
478	LVG	Light	0.56
478	LVG	Light	0.57
478	LVG	Light	0.57
478	LVG	Light	0.57
478	LVG	Light	0.57
478	LVG	Light	0.57
478	LVG	Light	0.57
478	LVG	Intense	0.58
478	LVG	Light	0.58
478	LVG	Light	0.59
478	LVG	Light	0.59
478	LVG	Light	0.59
478	LVG	Light	0.59
478	LVG	Light	0.59
478	LVG	Intense	0.6
478	LVG	Intense	0.6
478	LVG	Intense	0.6
478	LVG	Intense	0.6
478	LVG	Light	0.6
478	LVG	Light	0.6
478	LVG	Light	0.6
478	LVG	Light	0.61
478	LVG	Light	0.61
478	LVG	Light	0.62
478	LVG	Light	0.62
478	LVG	Light	0.63
478	LVG	Light	0.63
478	LVG	Light	0.64
478	LVG	Light	0.67
478	LVG	Light	0.67
478	LVG	Light	0.67
478	LVG	Light	0.68
478	LVG	Light	0.7
478	LVG	Light	0.7
478	LVG	Light	0.71
478	LVG	Light	0.71
478	LVG	Light	0.72
478	LVG	Light	0.73
478	LVG	Light	0.74
478	LVG	Light	0.74
478	LVG	Light	0.74
478	LVG	Light	0.75
478	LVG	Light	0.75
478	LVG	Light	0.77
478	LVG	Light	0.77
478	LVG	Light	0.83
478	LVG	Light	0.89
478	LVG	Light	0.9
478	LVG	Light	0.96
478	LVG	Light	0.98
478	LVG	Light	1.03
478	LVG	Light	1.04
478	LVG	Light	1.08
478	LVG	Light	1.21
478	LVG	Intense	1.33
478	LVG	Intense	1.43
478	LVG	Light	1.48
478	LVG	Light	1.48
478	LVG	Light	1.51
478	LVG	Light	1.51
478	LVG	Intense	1.57
478	LVG	Intense	1.57
478	LVG	Intense	1.72
478	LVG	Intense	1.73
478	LVG	Intense	1.76
478	LVG	Intense	1.89
478	LVG	Intense	2.02
478	LVG	Intense	2.06
478	LVG	Intense	2.06
478	LVG	Intense	2.06
478	LVG	Intense	2.2
478	LVG	Intense	2.25
478	LVG	Intense	2.4
478	LVG	Intense	2.51
478	LVG	Intense	2.66
478	LVG	Intense	2.72
478	LVG	Intense	2.81
478	LVG	Intense	2.85
478	LVG	Intense	2.92
478	LVG	Intense	3.03
478	LVG	Intense	3.1
478	LVG	Light	3.1
478	LVG	Intense	3.22
478	LVG	Intense	3.37
478	LVG	Intense	3.42
478	LVG	Intense	3.5
478	LVG	Light	3.55
478	LVG	Light	3.6
478	LVG	Intense	3.95
478	LVG	Light	3.98
478	LVG	Light	4
478	LVG	Light	4.1
478	LVG	Intense	4.27
478	LVG	Light	4.27
478	LVG	Intense	4.77
478	LVG	Intense	4.78
478	LVG	Intense	4.85
478	LVG	Intense	4.93
478	LVG	Intense	5.08
478	LVG	Intense	5.32
478	LVG	Light	5.35
478	LVG	Intense	5.85
478	LVG	Intense	6.16
478	LVG	Intense	6.44
478	LVG	Intense	6.5
478	LVG	Light	6.5
478	LVG	Intense	6.62
478	LVG	Light	6.75
478	LVG	Intense	7.4
478	LVG	Intense	7.9
478	LVG	Light	8.12
478	LVG	Light	8.14
478	LVG	Intense	8.5
478	LVG	Intense	8.89
478	LVG	Light	9.03
478	LVG	Intense	9.35
478	LVG	Light	9.52
478	LVG	Light	9.79
478	LVG	Intense	10.26
478	LVG	Intense	10.82
478	LVG	Light	11.35
478	LVG	Intense	11.52
478	LVG	Intense	11.65
478	LVG	Light	12.05
478	LVG	Light	12.16
478	LVG	Light	12.27
478	LVG	Intense	12.85
478	LVG	Intense	13
478	LVG	Light	13.86
478	LVG	Light	13.87
478	LVG	Light	14.44
478	LVG	Intense	14.49
478	LVG	Light	14.54
478	LVG	Intense	15.23
478	LVG	Light	16.22
478	LVG	Light	16.51
478	LVG	Intense	18.29
478	LVG	Light	22.63
478	LVG	Light	22.69
478	LVG	Light	23.19
478	LVG	Intense	23.29
478	LVG	Light	23.45
478	LVG	Intense	25.55
478	LVG	Intense	25.96
478	LVG	Light	26.78
478	LVG	Intense	30.15
478	LVG	Intense	32.12
478	LVG	Intense	34.07
478	LVG	Intense	36.16
478	LVG	Light	41.46
478	LVG	Light	42.66
114A	HVG	Light	0.000994329
114A	HVG	Intense	0.36
114A	HVG	Intense	0.43
114A	HVG	Intense	0.63
114A	HVG	Intense	0.72
114A	HVG	Intense	0.73
114A	HVG	Intense	0.79
114A	HVG	Intense	0.8
114A	HVG	Intense	0.84
114A	HVG	Intense	0.84
114A	HVG	Intense	0.85
114A	HVG	Intense	0.85
114A	HVG	Intense	0.87
114A	HVG	Intense	0.88
114A	HVG	Intense	0.94
114A	HVG	Intense	0.95
114A	HVG	Intense	0.97
114A	HVG	Intense	0.98
114A	HVG	Intense	1
114A	HVG	Light	1.01
114A	HVG	Intense	1.03
114A	HVG	Intense	1.06
114A	HVG	Intense	1.06
114A	HVG	Intense	1.07
114A	HVG	Intense	1.07
114A	HVG	Intense	1.1
114A	HVG	Intense	1.11
114A	HVG	Intense	1.12
114A	HVG	Intense	1.13
114A	HVG	Intense	1.16
114A	HVG	Intense	1.16
114A	HVG	Intense	1.18
114A	HVG	Intense	1.18
114A	HVG	Intense	1.2
114A	HVG	Intense	1.2
114A	HVG	Intense	1.23
114A	HVG	Intense	1.23
114A	HVG	Intense	1.27
114A	HVG	Intense	1.28
114A	HVG	Intense	1.28
114A	HVG	Light	1.31
114A	HVG	Intense	1.33
114A	HVG	Intense	1.34
114A	HVG	Light	1.37
114A	HVG	Intense	1.38
114A	HVG	Intense	1.4
114A	HVG	Intense	1.4
114A	HVG	Intense	1.41
114A	HVG	Intense	1.41
114A	HVG	Intense	1.42
114A	HVG	Intense	1.43
114A	HVG	Intense	1.43
114A	HVG	Intense	1.43
114A	HVG	Intense	1.44
114A	HVG	Intense	1.44
114A	HVG	Intense	1.45
114A	HVG	Intense	1.45
114A	HVG	Intense	1.46
114A	HVG	Intense	1.47
114A	HVG	Intense	1.47
114A	HVG	Intense	1.47
114A	HVG	Intense	1.48
114A	HVG	Intense	1.48
114A	HVG	Intense	1.49
114A	HVG	Intense	1.49
114A	HVG	Intense	1.5
114A	HVG	Intense	1.53
114A	HVG	Intense	1.54
114A	HVG	Intense	1.54
114A	HVG	Intense	1.55
114A	HVG	Intense	1.56
114A	HVG	Intense	1.57
114A	HVG	Intense	1.59
114A	HVG	Intense	1.6
114A	HVG	Intense	1.6
114A	HVG	Intense	1.62
114A	HVG	Intense	1.63
114A	HVG	Intense	1.64
114A	HVG	Intense	1.65
114A	HVG	Light	1.67
114A	HVG	Intense	1.68
114A	HVG	Light	1.68
114A	HVG	Intense	1.69
114A	HVG	Intense	1.7
114A	HVG	Intense	1.72
114A	HVG	Intense	1.72
114A	HVG	Intense	1.73
114A	HVG	Intense	1.73
114A	HVG	Light	1.78
114A	HVG	Intense	1.84
114A	HVG	Intense	1.87
114A	HVG	Intense	1.87
114A	HVG	Intense	1.88
114A	HVG	Intense	1.89
114A	HVG	Intense	1.9
114A	HVG	Light	1.91
114A	HVG	Intense	1.92
114A	HVG	Light	1.93
114A	HVG	Intense	1.94
114A	HVG	Intense	1.97
114A	HVG	Intense	1.98
114A	HVG	Intense	2
114A	HVG	Intense	2.03
114A	HVG	Intense	2.04
114A	HVG	Intense	2.07
114A	HVG	Intense	2.09
114A	HVG	Light	2.2
114A	HVG	Intense	2.24
114A	HVG	Light	2.25
114A	HVG	Light	2.31
114A	HVG	Intense	2.37
114A	HVG	Intense	2.38
114A	HVG	Light	2.38
114A	HVG	Intense	2.4
114A	HVG	Light	2.42
114A	HVG	Intense	2.45
114A	HVG	Light	2.45
114A	HVG	Intense	2.51
114A	HVG	Intense	2.52
114A	HVG	Intense	2.52
114A	HVG	Intense	2.54
114A	HVG	Intense	2.55
114A	HVG	Intense	2.59
114A	HVG	Intense	2.6
114A	HVG	Light	2.6
114A	HVG	Light	2.6
114A	HVG	Intense	2.67
114A	HVG	Light	2.7
114A	HVG	Intense	2.73
114A	HVG	Intense	2.76
114A	HVG	Intense	2.79
114A	HVG	Light	2.8
114A	HVG	Intense	2.83
114A	HVG	Light	2.83
114A	HVG	Intense	2.86
114A	HVG	Intense	2.87
114A	HVG	Intense	2.94
114A	HVG	Intense	2.95
114A	HVG	Intense	2.95
114A	HVG	Intense	2.97
114A	HVG	Intense	2.97
114A	HVG	Intense	2.98
114A	HVG	Intense	3.01
114A	HVG	Intense	3.01
114A	HVG	Intense	3.02
114A	HVG	Intense	3.03
114A	HVG	Intense	3.03
114A	HVG	Intense	3.04
114A	HVG	Light	3.04
114A	HVG	Intense	3.07
114A	HVG	Light	3.08
114A	HVG	Intense	3.13
114A	HVG	Light	3.13
114A	HVG	Intense	3.18
114A	HVG	Intense	3.19
114A	HVG	Intense	3.21
114A	HVG	Intense	3.23
114A	HVG	Light	3.27
114A	HVG	Intense	3.28
114A	HVG	Intense	3.28
114A	HVG	Light	3.28
114A	HVG	Intense	3.29
114A	HVG	Light	3.29
114A	HVG	Intense	3.33
114A	HVG	Intense	3.34
114A	HVG	Intense	3.34
114A	HVG	Intense	3.39
114A	HVG	Intense	3.4
114A	HVG	Intense	3.42
114A	HVG	Intense	3.42
114A	HVG	Intense	3.45
114A	HVG	Intense	3.46
114A	HVG	Intense	3.48
114A	HVG	Intense	3.54
114A	HVG	Intense	3.57
114A	HVG	Intense	3.66
114A	HVG	Intense	3.7
114A	HVG	Light	3.72
114A	HVG	Intense	3.78
114A	HVG	Intense	3.79
114A	HVG	Intense	3.8
114A	HVG	Intense	3.86
114A	HVG	Intense	3.88
114A	HVG	Light	3.93
114A	HVG	Light	3.95
114A	HVG	Intense	3.97
114A	HVG	Intense	3.99
114A	HVG	Intense	4.07
114A	HVG	Light	4.12
114A	HVG	Intense	4.17
114A	HVG	Light	4.19
114A	HVG	Intense	4.2
114A	HVG	Light	4.21
114A	HVG	Light	4.23
114A	HVG	Intense	4.25
114A	HVG	Intense	4.28
114A	HVG	Light	4.29
114A	HVG	Light	4.32
114A	HVG	Intense	4.34
114A	HVG	Intense	4.39
114A	HVG	Intense	4.39
114A	HVG	Intense	4.41
114A	HVG	Light	4.43
114A	HVG	Light	4.48
114A	HVG	Intense	4.55
114A	HVG	Intense	4.56
114A	HVG	Intense	4.69
114A	HVG	Intense	4.74
114A	HVG	Intense	4.8
114A	HVG	Light	4.83
114A	HVG	Intense	4.84
114A	HVG	Light	4.86
114A	HVG	Intense	4.88
114A	HVG	Intense	4.9
114A	HVG	Intense	4.93
114A	HVG	Intense	4.94
114A	HVG	Light	4.94
114A	HVG	Intense	5.01
114A	HVG	Intense	5.03
114A	HVG	Light	5.06
114A	HVG	Intense	5.09
114A	HVG	Intense	5.13
114A	HVG	Light	5.15
114A	HVG	Light	5.15
114A	HVG	Light	5.16
114A	HVG	Light	5.25
114A	HVG	Intense	5.27
114A	HVG	Light	5.3
114A	HVG	Light	5.38
114A	HVG	Light	5.4
114A	HVG	Intense	5.47
114A	HVG	Intense	5.47
114A	HVG	Light	5.51
114A	HVG	Intense	5.53
114A	HVG	Intense	5.56
114A	HVG	Intense	5.58
114A	HVG	Light	5.59
114A	HVG	Intense	5.6
114A	HVG	Light	5.6
114A	HVG	Intense	5.63
114A	HVG	Light	5.69
114A	HVG	Intense	5.7
114A	HVG	Intense	5.73
114A	HVG	Light	5.86
114A	HVG	Light	5.89
114A	HVG	Light	5.9
114A	HVG	Intense	5.98
114A	HVG	Intense	6.03
114A	HVG	Intense	6.03
114A	HVG	Light	6.05
114A	HVG	Light	6.16
114A	HVG	Intense	6.18
114A	HVG	Intense	6.25
114A	HVG	Intense	6.36
114A	HVG	Light	6.57
114A	HVG	Intense	6.58
114A	HVG	Intense	6.62
114A	HVG	Light	6.68
114A	HVG	Intense	6.78
114A	HVG	Light	6.8
114A	HVG	Intense	6.85
114A	HVG	Light	6.86
114A	HVG	Intense	6.88
114A	HVG	Intense	6.93
114A	HVG	Light	6.93
114A	HVG	Intense	6.99
114A	HVG	Intense	7.02
114A	HVG	Intense	7.07
114A	HVG	Light	7.07
114A	HVG	Light	7.12
114A	HVG	Intense	7.13
114A	HVG	Light	7.15
114A	HVG	Intense	7.16
114A	HVG	Light	7.2
114A	HVG	Intense	7.22
114A	HVG	Light	7.22
114A	HVG	Intense	7.35
114A	HVG	Intense	7.37
114A	HVG	Intense	7.42
114A	HVG	Light	7.42
114A	HVG	Intense	7.44
114A	HVG	Intense	7.47
114A	HVG	Intense	7.59
114A	HVG	Intense	7.67
114A	HVG	Intense	7.68
114A	HVG	Intense	7.68
114A	HVG	Light	7.81
114A	HVG	Intense	7.84
114A	HVG	Light	7.85
114A	HVG	Intense	7.89
114A	HVG	Intense	8.02
114A	HVG	Light	8.04
114A	HVG	Intense	8.16
114A	HVG	Light	8.28
114A	HVG	Light	8.3
114A	HVG	Light	8.32
114A	HVG	Intense	8.35
114A	HVG	Intense	8.44
114A	HVG	Intense	8.44
114A	HVG	Light	8.55
114A	HVG	Light	8.62
114A	HVG	Intense	8.69
114A	HVG	Intense	8.72
114A	HVG	Intense	8.78
114A	HVG	Light	8.8
114A	HVG	Light	8.93
114A	HVG	Light	8.99
114A	HVG	Intense	9.01
114A	HVG	Light	9.08
114A	HVG	Light	9.09
114A	HVG	Intense	9.18
114A	HVG	Intense	9.18
114A	HVG	Intense	9.24
114A	HVG	Intense	9.27
114A	HVG	Light	9.27
114A	HVG	Intense	9.31
114A	HVG	Light	9.38
114A	HVG	Light	9.5
114A	HVG	Light	9.65
114A	HVG	Light	9.69
114A	HVG	Light	9.84
114A	HVG	Intense	9.87
114A	HVG	Intense	9.98
114A	HVG	Light	10
114A	HVG	Light	10.06
114A	HVG	Intense	10.09
114A	HVG	Light	10.11
114A	HVG	Light	10.22
114A	HVG	Intense	10.51
114A	HVG	Light	10.56
114A	HVG	Intense	10.68
114A	HVG	Intense	10.79
114A	HVG	Light	10.9
114A	HVG	Intense	11.09
114A	HVG	Light	11.09
114A	HVG	Light	11.13
114A	HVG	Intense	11.21
114A	HVG	Intense	11.52
114A	HVG	Light	11.7
114A	HVG	Light	11.77
114A	HVG	Light	11.78
114A	HVG	Intense	11.9
114A	HVG	Intense	11.94
114A	HVG	Light	12.11
114A	HVG	Intense	12.31
114A	HVG	Intense	12.6
114A	HVG	Light	12.6
114A	HVG	Intense	12.62
114A	HVG	Light	12.62
114A	HVG	Light	12.62
114A	HVG	Intense	12.63
114A	HVG	Light	12.64
114A	HVG	Light	12.73
114A	HVG	Light	12.81
114A	HVG	Light	12.88
114A	HVG	Light	13.35
114A	HVG	Intense	13.57
114A	HVG	Light	13.6
114A	HVG	Intense	14.27
114A	HVG	Light	14.44
114A	HVG	Light	14.48
114A	HVG	Light	14.57
114A	HVG	Intense	14.82
114A	HVG	Intense	14.91
114A	HVG	Light	15.06
114A	HVG	Light	15.09
114A	HVG	Light	15.19
114A	HVG	Light	15.23
114A	HVG	Light	15.25
114A	HVG	Light	15.26
114A	HVG	Intense	15.42
114A	HVG	Light	15.66
114A	HVG	Light	15.98
114A	HVG	Intense	16.24
114A	HVG	Light	16.26
114A	HVG	Light	16.39
114A	HVG	Light	16.68
114A	HVG	Intense	16.9
114A	HVG	Light	17.15
114A	HVG	Light	17.22
114A	HVG	Light	17.53
114A	HVG	Light	17.68
114A	HVG	Intense	17.94
114A	HVG	Light	18.45
114A	HVG	Light	18.5
114A	HVG	Light	18.77
114A	HVG	Intense	19.38
114A	HVG	Light	20.65
114A	HVG	Light	21.11
114A	HVG	Light	21.51
114A	HVG	Intense	21.54
114A	HVG	Light	21.66
114A	HVG	Light	21.93
114A	HVG	Light	21.99
114A	HVG	Light	22.14
114A	HVG	Light	22.54
114A	HVG	Intense	22.79
114A	HVG	Light	22.93
114A	HVG	Light	23.87
114A	HVG	Intense	24.13
114A	HVG	Light	24.56
114A	HVG	Light	24.78
114A	HVG	Light	26.79
114A	HVG	Light	27.01
114A	HVG	Intense	29.18
114A	HVG	Intense	32.57
114A	HVG	Light	32.68
114A	HVG	Light	33.64
114A	HVG	Intense	33.89
114A	HVG	Light	35.96
114A	HVG	Light	37.28
114A	HVG	Light	38.84
114A	HVG	Intense	40.09
114A	HVG	Light	40.09
114A	HVG	Light	42.77
114A	HVG	Light	43.9
114A	HVG	Intense	44.68
114A	HVG	Light	45.36
114A	HVG	Light	48.17
114A	HVG	Light	49.96
114A	HVG	Light	56.45
114A	HVG	Light	59.48
111A	HVG	Intense	0.1
111A	HVG	Intense	0.77
111A	HVG	Intense	0.8
111A	HVG	Intense	0.85
111A	HVG	Intense	0.85
111A	HVG	Intense	0.87
111A	HVG	Intense	0.95
111A	HVG	Intense	0.95
111A	HVG	Intense	0.97
111A	HVG	Intense	0.99
111A	HVG	Intense	1.04
111A	HVG	Intense	1.06
111A	HVG	Intense	1.07
111A	HVG	Intense	1.07
111A	HVG	Intense	1.16
111A	HVG	Intense	1.18
111A	HVG	Intense	1.2
111A	HVG	Intense	1.21
111A	HVG	Intense	1.21
111A	HVG	Intense	1.21
111A	HVG	Intense	1.21
111A	HVG	Intense	1.24
111A	HVG	Light	1.25
111A	HVG	Intense	1.29
111A	HVG	Intense	1.32
111A	HVG	Intense	1.32
111A	HVG	Intense	1.32
111A	HVG	Intense	1.34
111A	HVG	Intense	1.39
111A	HVG	Intense	1.4
111A	HVG	Intense	1.4
111A	HVG	Intense	1.42
111A	HVG	Light	1.45
111A	HVG	Intense	1.47
111A	HVG	Intense	1.47
111A	HVG	Light	1.49
111A	HVG	Intense	1.5
111A	HVG	Intense	1.5
111A	HVG	Intense	1.52
111A	HVG	Intense	1.54
111A	HVG	Intense	1.61
111A	HVG	Intense	1.63
111A	HVG	Intense	1.68
111A	HVG	Light	1.68
111A	HVG	Intense	1.71
111A	HVG	Intense	1.72
111A	HVG	Intense	1.76
111A	HVG	Intense	1.76
111A	HVG	Intense	1.77
111A	HVG	Intense	1.77
111A	HVG	Intense	1.79
111A	HVG	Intense	1.79
111A	HVG	Intense	1.83
111A	HVG	Intense	1.83
111A	HVG	Intense	1.86
111A	HVG	Intense	1.88
111A	HVG	Intense	1.91
111A	HVG	Intense	1.91
111A	HVG	Intense	1.92
111A	HVG	Intense	1.97
111A	HVG	Intense	1.97
111A	HVG	Intense	1.98
111A	HVG	Intense	1.99
111A	HVG	Intense	2.01
111A	HVG	Intense	2.01
111A	HVG	Intense	2.02
111A	HVG	Intense	2.05
111A	HVG	Intense	2.05
111A	HVG	Intense	2.07
111A	HVG	Light	2.07
111A	HVG	Intense	2.09
111A	HVG	Intense	2.1
111A	HVG	Intense	2.11
111A	HVG	Intense	2.11
111A	HVG	Intense	2.11
111A	HVG	Intense	2.15
111A	HVG	Light	2.16
111A	HVG	Intense	2.17
111A	HVG	Intense	2.18
111A	HVG	Intense	2.19
111A	HVG	Intense	2.2
111A	HVG	Intense	2.2
111A	HVG	Intense	2.2
111A	HVG	Intense	2.21
111A	HVG	Light	2.22
111A	HVG	Intense	2.29
111A	HVG	Intense	2.34
111A	HVG	Intense	2.35
111A	HVG	Intense	2.36
111A	HVG	Intense	2.36
111A	HVG	Intense	2.37
111A	HVG	Intense	2.37
111A	HVG	Intense	2.38
111A	HVG	Intense	2.4
111A	HVG	Intense	2.41
111A	HVG	Intense	2.41
111A	HVG	Light	2.43
111A	HVG	Light	2.43
111A	HVG	Intense	2.45
111A	HVG	Intense	2.46
111A	HVG	Light	2.46
111A	HVG	Intense	2.47
111A	HVG	Intense	2.5
111A	HVG	Intense	2.51
111A	HVG	Intense	2.51
111A	HVG	Intense	2.51
111A	HVG	Intense	2.53
111A	HVG	Intense	2.54
111A	HVG	Light	2.54
111A	HVG	Intense	2.55
111A	HVG	Light	2.55
111A	HVG	Light	2.58
111A	HVG	Light	2.58
111A	HVG	Intense	2.59
111A	HVG	Intense	2.61
111A	HVG	Intense	2.62
111A	HVG	Intense	2.62
111A	HVG	Intense	2.65
111A	HVG	Light	2.68
111A	HVG	Intense	2.69
111A	HVG	Intense	2.71
111A	HVG	Intense	2.71
111A	HVG	Intense	2.73
111A	HVG	Intense	2.73
111A	HVG	Intense	2.73
111A	HVG	Intense	2.76
111A	HVG	Intense	2.77
111A	HVG	Intense	2.77
111A	HVG	Intense	2.78
111A	HVG	Intense	2.82
111A	HVG	Intense	2.83
111A	HVG	Intense	2.9
111A	HVG	Intense	2.9
111A	HVG	Intense	2.95
111A	HVG	Intense	2.95
111A	HVG	Light	3
111A	HVG	Intense	3.02
111A	HVG	Light	3.02
111A	HVG	Intense	3.04
111A	HVG	Intense	3.06
111A	HVG	Light	3.07
111A	HVG	Intense	3.08
111A	HVG	Intense	3.12
111A	HVG	Intense	3.15
111A	HVG	Light	3.15
111A	HVG	Intense	3.16
111A	HVG	Intense	3.17
111A	HVG	Intense	3.19
111A	HVG	Intense	3.2
111A	HVG	Intense	3.21
111A	HVG	Intense	3.21
111A	HVG	Intense	3.22
111A	HVG	Light	3.22
111A	HVG	Intense	3.24
111A	HVG	Intense	3.24
111A	HVG	Intense	3.25
111A	HVG	Intense	3.25
111A	HVG	Light	3.25
111A	HVG	Intense	3.26
111A	HVG	Light	3.29
111A	HVG	Intense	3.3
111A	HVG	Intense	3.31
111A	HVG	Intense	3.36
111A	HVG	Intense	3.39
111A	HVG	Intense	3.39
111A	HVG	Intense	3.41
111A	HVG	Intense	3.43
111A	HVG	Intense	3.45
111A	HVG	Intense	3.48
111A	HVG	Light	3.52
111A	HVG	Intense	3.53
111A	HVG	Intense	3.53
111A	HVG	Intense	3.56
111A	HVG	Intense	3.61
111A	HVG	Light	3.62
111A	HVG	Intense	3.63
111A	HVG	Intense	3.64
111A	HVG	Light	3.64
111A	HVG	Intense	3.66
111A	HVG	Intense	3.66
111A	HVG	Intense	3.68
111A	HVG	Light	3.68
111A	HVG	Intense	3.69
111A	HVG	Intense	3.7
111A	HVG	Light	3.7
111A	HVG	Light	3.7
111A	HVG	Intense	3.72
111A	HVG	Intense	3.73
111A	HVG	Intense	3.79
111A	HVG	Intense	3.85
111A	HVG	Intense	3.86
111A	HVG	Intense	3.88
111A	HVG	Intense	3.96
111A	HVG	Intense	3.96
111A	HVG	Light	3.97
111A	HVG	Intense	4.01
111A	HVG	Light	4.06
111A	HVG	Intense	4.08
111A	HVG	Light	4.09
111A	HVG	Light	4.11
111A	HVG	Intense	4.14
111A	HVG	Light	4.15
111A	HVG	Light	4.15
111A	HVG	Intense	4.24
111A	HVG	Intense	4.32
111A	HVG	Intense	4.34
111A	HVG	Intense	4.35
111A	HVG	Intense	4.37
111A	HVG	Light	4.4
111A	HVG	Light	4.43
111A	HVG	Intense	4.45
111A	HVG	Intense	4.47
111A	HVG	Intense	4.5
111A	HVG	Intense	4.55
111A	HVG	Intense	4.56
111A	HVG	Intense	4.61
111A	HVG	Intense	4.64
111A	HVG	Intense	4.64
111A	HVG	Intense	4.67
111A	HVG	Intense	4.67
111A	HVG	Intense	4.68
111A	HVG	Intense	4.7
111A	HVG	Intense	4.76
111A	HVG	Intense	4.76
111A	HVG	Intense	4.79
111A	HVG	Intense	4.8
111A	HVG	Intense	4.8
111A	HVG	Intense	4.85
111A	HVG	Light	4.95
111A	HVG	Intense	5.04
111A	HVG	Intense	5.04
111A	HVG	Intense	5.05
111A	HVG	Light	5.08
111A	HVG	Intense	5.13
111A	HVG	Intense	5.16
111A	HVG	Light	5.18
111A	HVG	Intense	5.2
111A	HVG	Light	5.24
111A	HVG	Intense	5.35
111A	HVG	Light	5.35
111A	HVG	Intense	5.4
111A	HVG	Intense	5.41
111A	HVG	Intense	5.43
111A	HVG	Light	5.45
111A	HVG	Intense	5.46
111A	HVG	Intense	5.5
111A	HVG	Intense	5.5
111A	HVG	Intense	5.51
111A	HVG	Intense	5.54
111A	HVG	Intense	5.54
111A	HVG	Light	5.54
111A	HVG	Intense	5.6
111A	HVG	Intense	5.6
111A	HVG	Intense	5.63
111A	HVG	Light	5.63
111A	HVG	Intense	5.65
111A	HVG	Intense	5.71
111A	HVG	Intense	5.71
111A	HVG	Intense	5.73
111A	HVG	Light	5.82
111A	HVG	Intense	5.9
111A	HVG	Intense	6.03
111A	HVG	Intense	6.04
111A	HVG	Light	6.11
111A	HVG	Light	6.13
111A	HVG	Intense	6.16
111A	HVG	Light	6.23
111A	HVG	Intense	6.3
111A	HVG	Light	6.3
111A	HVG	Light	6.31
111A	HVG	Intense	6.33
111A	HVG	Intense	6.59
111A	HVG	Intense	6.65
111A	HVG	Light	6.66
111A	HVG	Intense	6.73
111A	HVG	Intense	6.74
111A	HVG	Light	6.87
111A	HVG	Intense	6.99
111A	HVG	Light	7.04
111A	HVG	Intense	7.18
111A	HVG	Intense	7.26
111A	HVG	Intense	7.27
111A	HVG	Light	7.3
111A	HVG	Intense	7.37
111A	HVG	Light	7.39
111A	HVG	Light	7.4
111A	HVG	Intense	7.46
111A	HVG	Intense	7.48
111A	HVG	Intense	7.54
111A	HVG	Light	7.55
111A	HVG	Light	7.59
111A	HVG	Intense	7.63
111A	HVG	Light	7.63
111A	HVG	Intense	7.67
111A	HVG	Intense	7.69
111A	HVG	Intense	7.7
111A	HVG	Light	7.72
111A	HVG	Light	7.76
111A	HVG	Intense	7.77
111A	HVG	Light	7.79
111A	HVG	Intense	7.82
111A	HVG	Light	7.84
111A	HVG	Light	7.92
111A	HVG	Intense	7.93
111A	HVG	Intense	7.98
111A	HVG	Light	8.14
111A	HVG	Intense	8.23
111A	HVG	Intense	8.31
111A	HVG	Intense	8.33
111A	HVG	Light	8.36
111A	HVG	Intense	8.43
111A	HVG	Intense	8.52
111A	HVG	Intense	8.53
111A	HVG	Light	8.54
111A	HVG	Intense	8.66
111A	HVG	Light	8.74
111A	HVG	Light	8.81
111A	HVG	Intense	8.88
111A	HVG	Intense	8.97
111A	HVG	Intense	9.01
111A	HVG	Intense	9.27
111A	HVG	Light	9.3
111A	HVG	Intense	9.31
111A	HVG	Light	9.31
111A	HVG	Light	9.32
111A	HVG	Intense	9.36
111A	HVG	Light	9.67
111A	HVG	Light	9.78
111A	HVG	Intense	9.82
111A	HVG	Light	9.89
111A	HVG	Intense	9.93
111A	HVG	Intense	10.19
111A	HVG	Intense	10.2
111A	HVG	Light	10.41
111A	HVG	Light	10.43
111A	HVG	Light	10.44
111A	HVG	Intense	10.5
111A	HVG	Intense	10.5
111A	HVG	Intense	10.56
111A	HVG	Light	10.57
111A	HVG	Light	10.59
111A	HVG	Intense	10.72
111A	HVG	Light	10.73
111A	HVG	Light	10.73
111A	HVG	Intense	10.75
111A	HVG	Intense	11.15
111A	HVG	Intense	11.18
111A	HVG	Light	11.21
111A	HVG	Light	11.32
111A	HVG	Light	11.34
111A	HVG	Light	11.57
111A	HVG	Light	11.67
111A	HVG	Light	11.68
111A	HVG	Light	11.69
111A	HVG	Light	11.93
111A	HVG	Intense	11.97
111A	HVG	Intense	12
111A	HVG	Light	12.14
111A	HVG	Light	12.19
111A	HVG	Light	12.34
111A	HVG	Light	12.35
111A	HVG	Light	12.35
111A	HVG	Intense	12.44
111A	HVG	Intense	12.49
111A	HVG	Intense	12.49
111A	HVG	Intense	12.59
111A	HVG	Intense	12.68
111A	HVG	Intense	12.82
111A	HVG	Intense	12.93
111A	HVG	Light	12.95
111A	HVG	Intense	13
111A	HVG	Intense	13.04
111A	HVG	Light	13.16
111A	HVG	Light	13.21
111A	HVG	Intense	13.45
111A	HVG	Intense	13.5
111A	HVG	Intense	13.64
111A	HVG	Intense	13.74
111A	HVG	Intense	13.99
111A	HVG	Intense	14.06
111A	HVG	Intense	14.11
111A	HVG	Intense	14.24
111A	HVG	Intense	14.35
111A	HVG	Light	14.47
111A	HVG	Light	14.56
111A	HVG	Light	14.73
111A	HVG	Intense	14.77
111A	HVG	Light	14.87
111A	HVG	Light	14.87
111A	HVG	Intense	14.91
111A	HVG	Light	14.92
111A	HVG	Light	15.13
111A	HVG	Intense	15.46
111A	HVG	Light	15.84
111A	HVG	Intense	15.98
111A	HVG	Intense	16.11
111A	HVG	Light	16.12
111A	HVG	Light	16.35
111A	HVG	Intense	16.46
111A	HVG	Light	16.65
111A	HVG	Light	16.68
111A	HVG	Intense	16.74
111A	HVG	Intense	16.78
111A	HVG	Intense	16.96
111A	HVG	Intense	17.14
111A	HVG	Intense	17.28
111A	HVG	Light	17.48
111A	HVG	Intense	18.27
111A	HVG	Intense	18.38
111A	HVG	Light	18.78
111A	HVG	Light	18.82
111A	HVG	Intense	19.27
111A	HVG	Light	19.59
111A	HVG	Light	19.71
111A	HVG	Light	20.03
111A	HVG	Intense	20.35
111A	HVG	Light	20.66
111A	HVG	Intense	20.85
111A	HVG	Light	21.12
111A	HVG	Light	21.23
111A	HVG	Intense	21.33
111A	HVG	Intense	21.37
111A	HVG	Light	21.88
111A	HVG	Intense	22.49
111A	HVG	Intense	22.6
111A	HVG	Light	22.97
[truncated: 500 more rows]

## Sheet: XLSTAT_20220720_213807_1_HID
1	0	1.25	9.89
2	1	1.24928	0.56
3	2	1.24857	9.89
4	3	1.24785	0.56
5	4	1.24714	9.89
6	5	1.24642	0.56
7	6	1.24571	9.89
8	7	1.24499	0.56
9	8	1.24428	9.89
10	9	1.24356	0.56
11	10	1.24285	9.89
12	11	1.24213	0.56
13	12	1.24142	9.89
14	13	1.2407	0.56
15	14	1.23999	9.89
16	15	1.23927	0.56
17	16	1.23856	9.89
18	17	1.23784	0.56
19	18	1.23712	9.89
20	19	1.23641	0.56
21	20	1.23569	9.89
22	21	1.23498	0.56
23	22	1.23426	9.89
24	23	1.23355	0.56
25	24	1.23283	9.89
26	25	1.23212	0.56
27	26	1.2314	9.89
28	27	1.23069	0.56
29	28	1.22997	9.89
30	29	1.22926	0.56
31	30	1.22854	9.89
32	31	1.22783	0.56
33	32	1.22711	9.89
34	33	1.22639	0.56
35	34	1.22568	9.89
36	35	1.22496	0.56
37	36	1.22425	9.89
38	37	1.22353	0.56
39	38	1.22282	9.89
40	39	1.2221	0.56
41	40	1.22139	9.89
42	41	1.22067	0.56
43	42	1.21996	9.89
44	43	1.21924	0.56
45	44	1.21853	9.89
46	45	1.21781	0.56
47	46	1.2171	9.89
48	47	1.21638	0.56
49	48	1.21567	9.89
50	49	1.21495	0.56
51	50	1.21423	9.89
52	51	1.21352	0.56
53	52	1.2128	9.89
54	53	1.21209	0.56
55	54	1.21137	9.89
56	55	1.21066	0.56
57	56	1.20994	9.89
58	57	1.20923	0.56
59	58	1.20851	9.89
60	59	1.2078	0.56
61	60	1.20708	9.89
62	61	1.20637	0.56
63	62	1.20565	9.89
64	63	1.20494	0.56
65	64	1.20422	9.89
66	65	1.20351	0.56
67	66	1.20279	9.89
68	67	1.20207	0.56
69	68	1.20136	9.89
70	69	1.20064	0.56
71	70	1.19993	9.89
72	71	1.19921	0.56
73	72	1.1985	9.89
74	73	1.19778	0.56
75	74	1.19707	9.89
76	75	1.19635	0.56
77	76	1.19564	9.89
78	77	1.19492	0.56
79	78	1.19421	9.89
80	79	1.19349	0.56
81	80	1.19278	9.89
82	81	1.19206	0.56
83	82	1.19134	9.89
84	83	1.19063	0.56
85	84	1.18991	9.89
86	85	1.1892	0.56
87	86	1.18848	9.89
88	87	1.18777	0.56
89	88	1.18705	9.89
90	89	1.18634	0.56
91	90	1.18562	9.89
92	91	1.18491	0.56
93	92	1.18419	9.89
94	93	1.18348	0.56
95	94	1.18276	9.89
96	95	1.18205	0.56
97	96	1.18133	9.89
98	97	1.18062	0.56
99	98	1.1799	9.89
100	99	1.17918	0.56
101	100	1.17847	9.89
102	101	1.17775	0.56
103	102	1.17704	9.89
104	103	1.17632	0.56
105	104	1.17561	9.89
106	105	1.17489	0.56
107	106	1.17418	9.89
108	107	1.17346	0.56
109	108	1.17275	9.89
110	109	1.17203	0.56
111	110	1.17132	9.89
112	111	1.1706	0.56
113	112	1.16989	9.89
114	113	1.16917	0.56
115	114	1.16845	9.89
116	115	1.16774	0.56
117	116	1.16702	9.89
118	117	1.16631	0.56
119	118	1.16559	9.89
120	119	1.16488	0.56
121	120	1.16416	9.89
122	121	1.16345	0.56
123	122	1.16273	9.89
124	123	1.16202	0.56
125	124	1.1613	9.89
126	125	1.16059	0.56
127	126	1.15987	9.89
128	127	1.15916	0.56
129	128	1.15844	9.89
130	129	1.15773	0.56
131	130	1.15701	9.89
132	131	1.15629	0.56
133	132	1.15558	9.89
134	133	1.15486	0.56
135	134	1.15415	9.89
136	135	1.15343	0.56
137	136	1.15272	9.89
138	137	1.152	0.56
139	138	1.15129	9.89
140	139	1.15057	0.56
141	140	1.14986	9.89
142	141	1.14914	0.56
143	142	1.14843	9.89
144	143	1.14771	0.56
145	144	1.147	9.89
146	145	1.14628	0.56
147	146	1.14557	9.89
148	147	1.14485	0.56
149	148	1.14413	9.89
150	149	1.14342	0.56
151	150	1.1427	9.89
152	151	1.14199	0.56
153	152	1.14127	9.89
154	153	1.14056	0.56
155	154	1.13984	9.89
156	155	1.13913	0.56
157	156	1.13841	9.89
158	157	1.1377	0.56
159	158	1.13698	9.89
160	159	1.13627	0.56
161	160	1.13555	9.89
162	161	1.13484	0.56
163	162	1.13412	9.89
164	163	1.1334	0.56
165	164	1.13269	9.89
166	165	1.13197	0.56
167	166	1.13126	9.89
168	167	1.13054	0.56
169	168	1.12983	9.89
170	169	1.12911	0.56
171	170	1.1284	9.89
172	171	1.12768	0.56
173	172	1.12697	9.89
174	173	1.12625	0.56
175	174	1.12554	9.89
176	175	1.12482	0.56
177	176	1.12411	9.89
178	177	1.12339	0.56
179	178	1.12268	9.89
180	179	1.12196	0.56
181	180	1.12124	9.89
182	181	1.12053	0.56
183	182	1.11981	9.89
184	183	1.1191	0.56
185	184	1.11838	9.89
186	185	1.11767	0.56
187	186	1.11695	9.89
188	187	1.11624	0.56
189	188	1.11552	9.89
190	189	1.11481	0.56
191	190	1.11409	9.89
192	191	1.11338	0.56
193	192	1.11266	9.89
194	193	1.11195	0.56
195	194	1.11123	9.89
196	195	1.11052	0.56
197	196	1.1098	9.89
198	197	1.10908	0.56
199	198	1.10837	9.89
200	199	1.10765	0.56
201	200	1.10694	9.89
202	201	1.10622	0.56
203	202	1.10551	9.89
204	203	1.10479	0.56
205	204	1.10408	9.89
206	205	1.10336	0.56
207	206	1.10265	9.89
208	207	1.10193	0.56
209	208	1.10122	9.89
210	209	1.1005	0.56
211	210	1.09979	9.89
212	211	1.09907	0.56
213	212	1.09835	9.89
214	213	1.09764	0.56
215	214	1.09692	9.89
216	215	1.09621	0.56
217	216	1.09549	9.89
218	217	1.09478	0.56
219	218	1.09406	9.89
220	219	1.09335	0.56
221	220	1.09263	9.89
222	221	1.09192	0.56
223	222	1.0912	9.89
224	223	1.09049	0.56
225	224	1.08977	9.89
226	225	1.08906	0.56
227	226	1.08834	9.89
228	227	1.08763	0.56
229	228	1.08691	9.89
230	229	1.08619	0.56
231	230	1.08548	9.89
232	231	1.08476	0.56
233	232	1.08405	9.89
234	233	1.08333	0.56
235	234	1.08262	9.89
236	235	1.0819	0.56
237	236	1.08119	9.89
238	237	1.08047	0.56
239	238	1.07976	9.89
240	239	1.07904	0.56
241	240	1.07833	9.89
242	241	1.07761	0.56
243	242	1.0769	9.89
244	243	1.07618	0.56
245	244	1.07546	9.89
246	245	1.07475	0.56
247	246	1.07403	9.89
248	247	1.07332	0.56
249	248	1.0726	9.89
250	249	1.07189	0.56
251	250	1.07117	9.89
252	251	1.07046	0.56
253	252	1.06974	9.89
254	253	1.06903	0.56
255	254	1.06831	9.89
256	255	1.0676	0.56
257	256	1.06688	9.89
258	257	1.06617	0.56
259	258	1.06545	9.89
260	259	1.06474	0.56
261	260	1.06402	9.89
262	261	1.0633	0.56
263	262	1.06259	9.89
264	263	1.06187	0.56
265	264	1.06116	9.89
266	265	1.06044	0.56
267	266	1.05973	9.89
268	267	1.05901	0.56
269	268	1.0583	9.89
270	269	1.05758	0.56
271	270	1.05687	9.89
272	271	1.05615	0.56
273	272	1.05544	9.89
274	273	1.05472	0.56
275	274	1.05401	9.89
276	275	1.05329	0.56
277	276	1.05258	9.89
278	277	1.05186	0.56
279	278	1.05114	9.89
280	279	1.05043	0.56
281	280	1.04971	9.89
282	281	1.049	0.56
283	282	1.04828	9.89
284	283	1.04757	0.56
285	284	1.04685	9.89
286	285	1.04614	0.56
287	286	1.04542	9.89
288	287	1.04471	0.56
289	288	1.04399	9.89
290	289	1.04328	0.56
291	290	1.04256	9.89
292	291	1.04185	0.56
293	292	1.04113	9.89
294	293	1.04041	0.56
295	294	1.0397	9.89
296	295	1.03898	0.56
297	296	1.03827	9.89
298	297	1.03755	0.56
299	298	1.03684	9.89
300	299	1.03612	0.56
301	300	1.03541	9.89
302	301	1.03469	0.56
303	302	1.03398	9.89
304	303	1.03326	0.56
305	304	1.03255	9.89
306	305	1.03183	0.56
307	306	1.03112	9.89
308	307	1.0304	0.56
309	308	1.02969	9.89
310	309	1.02897	0.56
311	310	1.02825	9.89
312	311	1.02754	0.56
313	312	1.02682	9.89
314	313	1.02611	0.56
315	314	1.02539	9.89
316	315	1.02468	0.56
317	316	1.02396	9.89
318	317	1.02325	0.56
319	318	1.02253	9.89
320	319	1.02182	0.56
321	320	1.0211	9.89
322	321	1.02039	0.56
323	322	1.01967	9.89
324	323	1.01896	0.56
325	324	1.01824	9.89
326	325	1.01753	0.56
327	326	1.01681	9.89
328	327	1.01609	0.56
329	328	1.01538	9.89
330	329	1.01466	0.56
331	330	1.01395	9.89
332	331	1.01323	0.56
333	332	1.01252	9.89
334	333	1.0118	0.56
335	334	1.01109	9.89
336	335	1.01037	0.56
337	336	1.00966	9.89
338	337	1.00894	0.56
339	338	1.00823	9.89
340	339	1.00751	0.56
341	340	1.0068	9.89
342	341	1.00608	0.56
343	342	1.00536	9.89
344	343	1.00465	0.56
345	344	1.00393	9.89
346	345	1.00322	0.56
347	346	1.0025	9.89
348	347	1.00179	0.56
349	348	1.00107	9.89
350	349	1.00036	0.56
351	350	0.999642	9.89
352	351	0.998927	0.56
353	352	0.998212	9.89
354	353	0.997496	0.56
355	354	0.996781	9.89
356	355	0.996066	0.56
357	356	0.995351	9.89
358	357	0.994635	0.56
359	358	0.99392	9.89
360	359	0.993205	0.56
361	360	0.992489	9.89
362	361	0.991774	0.56
363	362	0.991059	9.89
364	363	0.990343	0.56
365	364	0.989628	9.89
366	365	0.988913	0.56
367	366	0.988197	9.89
368	367	0.987482	0.56
369	368	0.986767	9.89
370	369	0.986052	0.56
371	370	0.985336	9.89
372	371	0.984621	0.56
373	372	0.983906	9.89
374	373	0.98319	0.56
375	374	0.982475	9.89
376	375	0.98176	0.56
377	376	0.981044	9.89
378	377	0.980329	0.56
379	378	0.979614	9.89
380	379	0.978898	0.56
381	380	0.978183	9.89
382	381	0.977468	0.56
383	382	0.976753	9.89
384	383	0.976037	0.56
385	384	0.975322	9.89
386	385	0.974607	0.56
387	386	0.973891	9.89
388	387	0.973176	0.56
389	388	0.972461	9.89
390	389	0.971745	0.56
391	390	0.97103	9.89
392	391	0.970315	0.56
393	392	0.969599	9.89
394	393	0.968884	0.56
395	394	0.968169	9.89
396	395	0.967454	0.56
397	396	0.966738	9.89
398	397	0.966023	0.56
399	398	0.965308	9.89
400	399	0.964592	0.56
401	400	0.963877	9.89
402	401	0.963162	0.56
403	402	0.962446	9.89
404	403	0.961731	0.56
405	404	0.961016	9.89
406	405	0.9603	0.56
407	406	0.959585	9.89
408	407	0.95887	0.56
409	408	0.958155	9.89
410	409	0.957439	0.56
411	410	0.956724	9.89
412	411	0.956009	0.56
413	412	0.955293	9.89
414	413	0.954578	0.56
415	414	0.953863	9.89
416	415	0.953147	0.56
417	416	0.952432	9.89
418	417	0.951717	0.56
419	418	0.951001	9.89
420	419	0.950286	0.56
421	420	0.949571	9.89
422	421	0.948856	0.56
423	422	0.94814	9.89
424	423	0.947425	0.56
425	424	0.94671	9.89
426	425	0.945994	0.56
427	426	0.945279	9.89
428	427	0.944564	0.56
429	428	0.943848	9.89
430	429	0.943133	0.56
431	430	0.942418	9.89
432	431	0.941702	0.56
433	432	0.940987	9.89
434	433	0.940272	0.56
435	434	0.939557	9.89
436	435	0.938841	0.56
437	436	0.938126	9.89
438	437	0.937411	0.56
439	438	0.936695	9.89
440	439	0.93598	0.56
441	440	0.935265	9.89
442	441	0.934549	0.56
443	442	0.933834	9.89
444	443	0.933119	0.56
445	444	0.932403	9.89
446	445	0.931688	0.56
447	446	0.930973	9.89
448	447	0.930258	0.56
449	448	0.929542	9.89
450	449	0.928827	0.56
451	450	0.928112	9.89
452	451	0.927396	0.56
453	452	0.926681	9.89
454	453	0.925966	0.56
455	454	0.92525	9.89
456	455	0.924535	0.56
457	456	0.92382	9.89
458	457	0.923104	0.56
459	458	0.922389	9.89
460	459	0.921674	0.56
461	460	0.920959	9.89
462	461	0.920243	0.56
463	462	0.919528	9.89
464	463	0.918813	0.56
465	464	0.918097	9.89
466	465	0.917382	0.56
467	466	0.916667	9.89
468	467	0.915951	0.56
469	468	0.915236	9.89
470	469	0.914521	0.56
471	470	0.913805	9.89
472	471	0.91309	0.56
473	472	0.912375	9.89
474	473	0.91166	0.56
475	474	0.910944	9.89
476	475	0.910229	0.56
477	476	0.909514	9.89
478	477	0.908798	0.56
479	478	0.908083	9.89
480	479	0.907368	0.56
481	480	0.906652	9.89
482	481	0.905937	0.56
483	482	0.905222	9.89
484	483	0.904506	0.56
485	484	0.903791	9.89
486	485	0.903076	0.56
487	486	0.902361	9.89
488	487	0.901645	0.56
489	488	0.90093	9.89
490	489	0.900215	0.56
491	490	0.899499	9.89
492	491	0.898784	0.56
493	492	0.898069	9.89
494	493	0.897353	0.56
495	494	0.896638	9.89
496	495	0.895923	0.56
497	496	0.895207	9.89
498	497	0.894492	0.56
499	498	0.893777	9.89
500	499	0.893062	0.56
501	500	0.892346	9.89
502	501	0.891631	0.56
503	502	0.890916	9.89
504	503	0.8902	0.56
505	504	0.889485	9.89
506	505	0.88877	0.56
507	506	0.888054	9.89
508	507	0.887339	0.56
509	508	0.886624	9.89
510	509	0.885908	0.56
511	510	0.885193	9.89
512	511	0.884478	0.56
513	512	0.883763	9.89
514	513	0.883047	0.56
515	514	0.882332	9.89
516	515	0.881617	0.56
517	516	0.880901	9.89
518	517	0.880186	0.56
519	518	0.879471	9.89
520	519	0.878755	0.56
521	520	0.87804	9.89
522	521	0.877325	0.56
523	522	0.876609	9.89
524	523	0.875894	0.56
525	524	0.875179	9.89
526	525	0.874464	0.56
527	526	0.873748	9.89
528	527	0.873033	0.56
529	528	0.872318	9.89
530	529	0.871602	0.56
531	530	0.870887	9.89
532	531	0.870172	0.56
533	532	0.869456	9.89
534	533	0.868741	0.56
535	534	0.868026	9.89
536	535	0.86731	0.56
537	536	0.866595	9.89
538	537	0.86588	0.56
539	538	0.865165	9.89
540	539	0.864449	0.56
541	540	0.863734	9.89
542	541	0.863019	0.56
543	542	0.862303	9.89
544	543	0.861588	0.56
545	544	0.860873	9.89
546	545	0.860157	0.56
547	546	0.859442	9.89
548	547	0.858727	0.56
549	548	0.858011	9.89
550	549	0.857296	0.56
551	550	0.856581	9.89
552	551	0.855866	0.56
553	552	0.85515	9.89
554	553	0.854435	0.56
555	554	0.85372	9.89
556	555	0.853004	0.56
557	556	0.852289	9.89
558	557	0.851574	0.56
559	558	0.850858	9.89
560	559	0.850143	0.56
561	560	0.849428	9.89
562	561	0.848712	0.56
563	562	0.847997	9.89
564	563	0.847282	0.56
565	564	0.846567	9.89
566	565	0.845851	0.56
567	566	0.845136	9.89
568	567	0.844421	0.56
569	568	0.843705	9.89
570	569	0.84299	0.56
571	570	0.842275	9.89
572	571	0.841559	0.56
573	572	0.840844	9.89
574	573	0.840129	0.56
575	574	0.839413	9.89
576	575	0.838698	0.56
577	576	0.837983	9.89
578	577	0.837268	0.56
579	578	0.836552	9.89
580	579	0.835837	0.56
581	580	0.835122	9.89
582	581	0.834406	0.56
583	582	0.833691	9.89
584	583	0.832976	0.56
585	584	0.83226	9.89
586	585	0.831545	0.56
587	586	0.83083	9.89
588	587	0.830114	0.56
589	588	0.829399	9.89
590	589	0.828684	0.56
591	590	0.827969	9.89
592	591	0.827253	0.56
593	592	0.826538	9.89
594	593	0.825823	0.56
595	594	0.825107	9.89
596	595	0.824392	0.56
597	596	0.823677	9.89
598	597	0.822961	0.56
599	598	0.822246	9.89
600	599	0.821531	0.56
601	600	0.820815	9.89
602	601	0.8201	0.56
603	602	0.819385	9.89
604	603	0.81867	0.56
605	604	0.817954	9.89
606	605	0.817239	0.56
607	606	0.816524	9.89
608	607	0.815808	0.56
609	608	0.815093	9.89
610	609	0.814378	0.56
611	610	0.813662	9.89
612	611	0.812947	0.56
613	612	0.812232	9.89
614	613	0.811516	0.56
615	614	0.810801	9.89
616	615	0.810086	0.56
617	616	0.809371	9.89
618	617	0.808655	0.56
619	618	0.80794	9.89
620	619	0.807225	0.56
621	620	0.806509	9.89
622	621	0.805794	0.56
623	622	0.805079	9.89
624	623	0.804363	0.56
625	624	0.803648	9.89
626	625	0.802933	0.56
627	626	0.802217	9.89
628	627	0.801502	0.56
629	628	0.800787	9.89
630	629	0.800072	0.56
631	630	0.799356	9.89
632	631	0.798641	0.56
633	632	0.797926	9.89
634	633	0.79721	0.56
635	634	0.796495	9.89
636	635	0.79578	0.56
637	636	0.795064	9.89
638	637	0.794349	0.56
639	638	0.793634	9.89
640	639	0.792918	0.56
641	640	0.792203	9.89
642	641	0.791488	0.56
643	642	0.790773	9.89
644	643	0.790057	0.56
645	644	0.789342	9.89
646	645	0.788627	0.56
647	646	0.787911	9.89
648	647	0.787196	0.56
649	648	0.786481	9.89
650	649	0.785765	0.56
651	650	0.78505	9.89
652	651	0.784335	0.56
653	652	0.783619	9.89
654	653	0.782904	0.56
655	654	0.782189	9.89
656	655	0.781474	0.56
657	656	0.780758	9.89
658	657	0.780043	0.56
659	658	0.779328	9.89
660	659	0.778612	0.56
661	660	0.777897	9.89
662	661	0.777182	0.56
663	662	0.776466	9.89
664	663	0.775751	0.56
665	664	0.775036	9.89
666	665	0.77432	0.56
667	666	0.773605	9.89
668	667	0.77289	0.56
669	668	0.772175	9.89
670	669	0.771459	0.56
671	670	0.770744	9.89
672	671	0.770029	0.56
673	672	0.769313	9.89
674	673	0.768598	0.56
675	674	0.767883	9.89
676	675	0.767167	0.56
677	676	0.766452	9.89
678	677	0.765737	0.56
679	678	0.765021	9.89
680	679	0.764306	0.56
681	680	0.763591	9.89
682	681	0.762876	0.56
683	682	0.76216	9.89
684	683	0.761445	0.56
685	684	0.76073	9.89
686	685	0.760014	0.56
687	686	0.759299	9.89
688	687	0.758584	0.56
689	688	0.757868	9.89
690	689	0.757153	0.56
691	690	0.756438	9.89
692	691	0.755722	0.56
693	692	0.755007	9.89
694	693	0.754292	0.56
695	694	0.753577	9.89
696	695	0.752861	0.56
697	696	0.752146	9.89
698	697	0.751431	0.56
699	698	0.750715	9.89
700	699	0.75	0.56

## Sheet: XLSTAT_20220720_200018_1_HID
1	0	1.25	5.765	1	0	1.25	17.66
2	1	1.24928	1.805	2	1	1.24928	4.52
3	2	1.24857	5.765	3	2	1.24857	17.66
4	3	1.24785	1.805	4	3	1.24785	4.52
5	4	1.24714	5.765	5	4	1.24714	17.66
6	5	1.24642	1.805	6	5	1.24642	4.52
7	6	1.24571	5.765	7	6	1.24571	17.66
8	7	1.24499	1.805	8	7	1.24499	4.52
9	8	1.24428	5.765	9	8	1.24428	17.66
10	9	1.24356	1.805	10	9	1.24356	4.52
11	10	1.24285	5.765	11	10	1.24285	17.66
12	11	1.24213	1.805	12	11	1.24213	4.52
13	12	1.24142	5.765	13	12	1.24142	17.66
14	13	1.2407	1.805	14	13	1.2407	4.52
15	14	1.23999	5.765	15	14	1.23999	17.66
16	15	1.23927	1.805	16	15	1.23927	4.52
17	16	1.23856	5.765	17	16	1.23856	17.66
18	17	1.23784	1.805	18	17	1.23784	4.52
19	18	1.23712	5.765	19	18	1.23712	17.66
20	19	1.23641	1.805	20	19	1.23641	4.52
21	20	1.23569	5.765	21	20	1.23569	17.66
22	21	1.23498	1.805	22	21	1.23498	4.52
23	22	1.23426	5.765	23	22	1.23426	17.66
24	23	1.23355	1.805	24	23	1.23355	4.52
25	24	1.23283	5.765	25	24	1.23283	17.66
26	25	1.23212	1.805	26	25	1.23212	4.52
27	26	1.2314	5.765	27	26	1.2314	17.66
28	27	1.23069	1.805	28	27	1.23069	4.52
29	28	1.22997	5.765	29	28	1.22997	17.66
30	29	1.22926	1.805	30	29	1.22926	4.52
31	30	1.22854	5.765	31	30	1.22854	17.66
32	31	1.22783	1.805	32	31	1.22783	4.52
33	32	1.22711	5.765	33	32	1.22711	17.66
34	33	1.22639	1.805	34	33	1.22639	4.52
35	34	1.22568	5.765	35	34	1.22568	17.66
36	35	1.22496	1.805	36	35	1.22496	4.52
37	36	1.22425	5.765	37	36	1.22425	17.66
38	37	1.22353	1.805	38	37	1.22353	4.52
39	38	1.22282	5.765	39	38	1.22282	17.66
40	39	1.2221	1.805	40	39	1.2221	4.52
41	40	1.22139	5.765	41	40	1.22139	17.66
42	41	1.22067	1.805	42	41	1.22067	4.52
43	42	1.21996	5.765	43	42	1.21996	17.66
44	43	1.21924	1.805	44	43	1.21924	4.52
45	44	1.21853	5.765	45	44	1.21853	17.66
46	45	1.21781	1.805	46	45	1.21781	4.52
47	46	1.2171	5.765	47	46	1.2171	17.66
48	47	1.21638	1.805	48	47	1.21638	4.52
49	48	1.21567	5.765	49	48	1.21567	17.66
50	49	1.21495	1.805	50	49	1.21495	4.52
51	50	1.21423	5.765	51	50	1.21423	17.66
52	51	1.21352	1.805	52	51	1.21352	4.52
53	52	1.2128	5.765	53	52	1.2128	17.66
54	53	1.21209	1.805	54	53	1.21209	4.52
55	54	1.21137	5.765	55	54	1.21137	17.66
56	55	1.21066	1.805	56	55	1.21066	4.52
57	56	1.20994	5.765	57	56	1.20994	17.66
58	57	1.20923	1.805	58	57	1.20923	4.52
59	58	1.20851	5.765	59	58	1.20851	17.66
60	59	1.2078	1.805	60	59	1.2078	4.52
61	60	1.20708	5.765	61	60	1.20708	17.66
62	61	1.20637	1.805	62	61	1.20637	4.52
63	62	1.20565	5.765	63	62	1.20565	17.66
64	63	1.20494	1.805	64	63	1.20494	4.52
65	64	1.20422	5.765	65	64	1.20422	17.66
66	65	1.20351	1.805	66	65	1.20351	4.52
67	66	1.20279	5.765	67	66	1.20279	17.66
68	67	1.20207	1.805	68	67	1.20207	4.52
69	68	1.20136	5.765	69	68	1.20136	17.66
70	69	1.20064	1.805	70	69	1.20064	4.52
71	70	1.19993	5.765	71	70	1.19993	17.66
72	71	1.19921	1.805	72	71	1.19921	4.52
73	72	1.1985	5.765	73	72	1.1985	17.66
74	73	1.19778	1.805	74	73	1.19778	4.52
75	74	1.19707	5.765	75	74	1.19707	17.66
76	75	1.19635	1.805	76	75	1.19635	4.52
77	76	1.19564	5.765	77	76	1.19564	17.66
78	77	1.19492	1.805	78	77	1.19492	4.52
79	78	1.19421	5.765	79	78	1.19421	17.66
80	79	1.19349	1.805	80	79	1.19349	4.52
81	80	1.19278	5.765	81	80	1.19278	17.66
82	81	1.19206	1.805	82	81	1.19206	4.52
83	82	1.19134	5.765	83	82	1.19134	17.66
84	83	1.19063	1.805	84	83	1.19063	4.52
85	84	1.18991	5.765	85	84	1.18991	17.66
86	85	1.1892	1.805	86	85	1.1892	4.52
87	86	1.18848	5.765	87	86	1.18848	17.66
88	87	1.18777	1.805	88	87	1.18777	4.52
89	88	1.18705	5.765	89	88	1.18705	17.66
90	89	1.18634	1.805	90	89	1.18634	4.52
91	90	1.18562	5.765	91	90	1.18562	17.66
92	91	1.18491	1.805	92	91	1.18491	4.52
93	92	1.18419	5.765	93	92	1.18419	17.66
94	93	1.18348	1.805	94	93	1.18348	4.52
95	94	1.18276	5.765	95	94	1.18276	17.66
96	95	1.18205	1.805	96	95	1.18205	4.52
97	96	1.18133	5.765	97	96	1.18133	17.66
98	97	1.18062	1.805	98	97	1.18062	4.52
99	98	1.1799	5.765	99	98	1.1799	17.66
100	99	1.17918	1.805	100	99	1.17918	4.52
101	100	1.17847	5.765	101	100	1.17847	17.66
102	101	1.17775	1.805	102	101	1.17775	4.52
103	102	1.17704	5.765	103	102	1.17704	17.66
104	103	1.17632	1.805	104	103	1.17632	4.52
105	104	1.17561	5.765	105	104	1.17561	17.66
106	105	1.17489	1.805	106	105	1.17489	4.52
107	106	1.17418	5.765	107	106	1.17418	17.66
108	107	1.17346	1.805	108	107	1.17346	4.52
109	108	1.17275	5.765	109	108	1.17275	17.66
110	109	1.17203	1.805	110	109	1.17203	4.52
111	110	1.17132	5.765	111	110	1.17132	17.66
112	111	1.1706	1.805	112	111	1.1706	4.52
113	112	1.16989	5.765	113	112	1.16989	17.66
114	113	1.16917	1.805	114	113	1.16917	4.52
115	114	1.16845	5.765	115	114	1.16845	17.66
116	115	1.16774	1.805	116	115	1.16774	4.52
117	116	1.16702	5.765	117	116	1.16702	17.66
118	117	1.16631	1.805	118	117	1.16631	4.52
119	118	1.16559	5.765	119	118	1.16559	17.66
120	119	1.16488	1.805	120	119	1.16488	4.52
121	120	1.16416	5.765	121	120	1.16416	17.66
122	121	1.16345	1.805	122	121	1.16345	4.52
123	122	1.16273	5.765	123	122	1.16273	17.66
124	123	1.16202	1.805	124	123	1.16202	4.52
125	124	1.1613	5.765	125	124	1.1613	17.66
126	125	1.16059	1.805	126	125	1.16059	4.52
127	126	1.15987	5.765	127	126	1.15987	17.66
128	127	1.15916	1.805	128	127	1.15916	4.52
129	128	1.15844	5.765	129	128	1.15844	17.66
130	129	1.15773	1.805	130	129	1.15773	4.52
131	130	1.15701	5.765	131	130	1.15701	17.66
132	131	1.15629	1.805	132	131	1.15629	4.52
133	132	1.15558	5.765	133	132	1.15558	17.66
134	133	1.15486	1.805	134	133	1.15486	4.52
135	134	1.15415	5.765	135	134	1.15415	17.66
136	135	1.15343	1.805	136	135	1.15343	4.52
137	136	1.15272	5.765	137	136	1.15272	17.66
138	137	1.152	1.805	138	137	1.152	4.52
139	138	1.15129	5.765	139	138	1.15129	17.66
140	139	1.15057	1.805	140	139	1.15057	4.52
141	140	1.14986	5.765	141	140	1.14986	17.66
142	141	1.14914	1.805	142	141	1.14914	4.52
143	142	1.14843	5.765	143	142	1.14843	17.66
144	143	1.14771	1.805	144	143	1.14771	4.52
145	144	1.147	5.765	145	144	1.147	17.66
146	145	1.14628	1.805	146	145	1.14628	4.52
147	146	1.14557	5.765	147	146	1.14557	17.66
148	147	1.14485	1.805	148	147	1.14485	4.52
149	148	1.14413	5.765	149	148	1.14413	17.66
150	149	1.14342	1.805	150	149	1.14342	4.52
151	150	1.1427	5.765	151	150	1.1427	17.66
152	151	1.14199	1.805	152	151	1.14199	4.52
153	152	1.14127	5.765	153	152	1.14127	17.66
154	153	1.14056	1.805	154	153	1.14056	4.52
155	154	1.13984	5.765	155	154	1.13984	17.66
156	155	1.13913	1.805	156	155	1.13913	4.52
157	156	1.13841	5.765	157	156	1.13841	17.66
158	157	1.1377	1.805	158	157	1.1377	4.52
159	158	1.13698	5.765	159	158	1.13698	17.66
160	159	1.13627	1.805	160	159	1.13627	4.52
161	160	1.13555	5.765	161	160	1.13555	17.66
162	161	1.13484	1.805	162	161	1.13484	4.52
163	162	1.13412	5.765	163	162	1.13412	17.66
164	163	1.1334	1.805	164	163	1.1334	4.52
165	164	1.13269	5.765	165	164	1.13269	17.66
166	165	1.13197	1.805	166	165	1.13197	4.52
167	166	1.13126	5.765	167	166	1.13126	17.66
168	167	1.13054	1.805	168	167	1.13054	4.52
169	168	1.12983	5.765	169	168	1.12983	17.66
170	169	1.12911	1.805	170	169	1.12911	4.52
171	170	1.1284	5.765	171	170	1.1284	17.66
172	171	1.12768	1.805	172	171	1.12768	4.52
173	172	1.12697	5.765	173	172	1.12697	17.66
174	173	1.12625	1.805	174	173	1.12625	4.52
175	174	1.12554	5.765	175	174	1.12554	17.66
176	175	1.12482	1.805	176	175	1.12482	4.52
177	176	1.12411	5.765	177	176	1.12411	17.66
178	177	1.12339	1.805	178	177	1.12339	4.52
179	178	1.12268	5.765	179	178	1.12268	17.66
180	179	1.12196	1.805	180	179	1.12196	4.52
181	180	1.12124	5.765	181	180	1.12124	17.66
182	181	1.12053	1.805	182	181	1.12053	4.52
183	182	1.11981	5.765	183	182	1.11981	17.66
184	183	1.1191	1.805	184	183	1.1191	4.52
185	184	1.11838	5.765	185	184	1.11838	17.66
186	185	1.11767	1.805	186	185	1.11767	4.52
187	186	1.11695	5.765	187	186	1.11695	17.66
188	187	1.11624	1.805	188	187	1.11624	4.52
189	188	1.11552	5.765	189	188	1.11552	17.66
190	189	1.11481	1.805	190	189	1.11481	4.52
191	190	1.11409	5.765	191	190	1.11409	17.66
192	191	1.11338	1.805	192	191	1.11338	4.52
193	192	1.11266	5.765	193	192	1.11266	17.66
194	193	1.11195	1.805	194	193	1.11195	4.52
195	194	1.11123	5.765	195	194	1.11123	17.66
196	195	1.11052	1.805	196	195	1.11052	4.52
197	196	1.1098	5.765	197	196	1.1098	17.66
198	197	1.10908	1.805	198	197	1.10908	4.52
199	198	1.10837	5.765	199	198	1.10837	17.66
200	199	1.10765	1.805	200	199	1.10765	4.52
201	200	1.10694	5.765	201	200	1.10694	17.66
202	201	1.10622	1.805	202	201	1.10622	4.52
203	202	1.10551	5.765	203	202	1.10551	17.66
204	203	1.10479	1.805	204	203	1.10479	4.52
205	204	1.10408	5.765	205	204	1.10408	17.66
206	205	1.10336	1.805	206	205	1.10336	4.52
207	206	1.10265	5.765	207	206	1.10265	17.66
208	207	1.10193	1.805	208	207	1.10193	4.52
209	208	1.10122	5.765	209	208	1.10122	17.66
210	209	1.1005	1.805	210	209	1.1005	4.52
211	210	1.09979	5.765	211	210	1.09979	17.66
212	211	1.09907	1.805	212	211	1.09907	4.52
213	212	1.09835	5.765	213	212	1.09835	17.66
214	213	1.09764	1.805	214	213	1.09764	4.52
215	214	1.09692	5.765	215	214	1.09692	17.66
216	215	1.09621	1.805	216	215	1.09621	4.52
217	216	1.09549	5.765	217	216	1.09549	17.66
218	217	1.09478	1.805	218	217	1.09478	4.52
219	218	1.09406	5.765	219	218	1.09406	17.66
220	219	1.09335	1.805	220	219	1.09335	4.52
221	220	1.09263	5.765	221	220	1.09263	17.66
222	221	1.09192	1.805	222	221	1.09192	4.52
223	222	1.0912	5.765	223	222	1.0912	17.66
224	223	1.09049	1.805	224	223	1.09049	4.52
225	224	1.08977	5.765	225	224	1.08977	17.66
226	225	1.08906	1.805	226	225	1.08906	4.52
227	226	1.08834	5.765	227	226	1.08834	17.66
228	227	1.08763	1.805	228	227	1.08763	4.52
229	228	1.08691	5.765	229	228	1.08691	17.66
230	229	1.08619	1.805	230	229	1.08619	4.52
231	230	1.08548	5.765	231	230	1.08548	17.66
232	231	1.08476	1.805	232	231	1.08476	4.52
233	232	1.08405	5.765	233	232	1.08405	17.66
234	233	1.08333	1.805	234	233	1.08333	4.52
235	234	1.08262	5.765	235	234	1.08262	17.66
236	235	1.0819	1.805	236	235	1.0819	4.52
237	236	1.08119	5.765	237	236	1.08119	17.66
238	237	1.08047	1.805	238	237	1.08047	4.52
239	238	1.07976	5.765	239	238	1.07976	17.66
240	239	1.07904	1.805	240	239	1.07904	4.52
241	240	1.07833	5.765	241	240	1.07833	17.66
242	241	1.07761	1.805	242	241	1.07761	4.52
243	242	1.0769	5.765	243	242	1.0769	17.66
244	243	1.07618	1.805	244	243	1.07618	4.52
245	244	1.07546	5.765	245	244	1.07546	17.66
246	245	1.07475	1.805	246	245	1.07475	4.52
247	246	1.07403	5.765	247	246	1.07403	17.66
248	247	1.07332	1.805	248	247	1.07332	4.52
249	248	1.0726	5.765	249	248	1.0726	17.66
250	249	1.07189	1.805	250	249	1.07189	4.52
251	250	1.07117	5.765	251	250	1.07117	17.66
252	251	1.07046	1.805	252	251	1.07046	4.52
253	252	1.06974	5.765	253	252	1.06974	17.66
254	253	1.06903	1.805	254	253	1.06903	4.52
255	254	1.06831	5.765	255	254	1.06831	17.66
256	255	1.0676	1.805	256	255	1.0676	4.52
257	256	1.06688	5.765	257	256	1.06688	17.66
258	257	1.06617	1.805	258	257	1.06617	4.52
259	258	1.06545	5.765	259	258	1.06545	17.66
260	259	1.06474	1.805	260	259	1.06474	4.52
261	260	1.06402	5.765	261	260	1.06402	17.66
262	261	1.0633	1.805	262	261	1.0633	4.52
263	262	1.06259	5.765	263	262	1.06259	17.66
264	263	1.06187	1.805	264	263	1.06187	4.52
265	264	1.06116	5.765	265	264	1.06116	17.66
266	265	1.06044	1.805	266	265	1.06044	4.52
267	266	1.05973	5.765	267	266	1.05973	17.66
268	267	1.05901	1.805	268	267	1.05901	4.52
269	268	1.0583	5.765	269	268	1.0583	17.66
270	269	1.05758	1.805	270	269	1.05758	4.52
271	270	1.05687	5.765	271	270	1.05687	17.66
272	271	1.05615	1.805	272	271	1.05615	4.52
273	272	1.05544	5.765	273	272	1.05544	17.66
274	273	1.05472	1.805	274	273	1.05472	4.52
275	274	1.05401	5.765	275	274	1.05401	17.66
276	275	1.05329	1.805	276	275	1.05329	4.52
277	276	1.05258	5.765	277	276	1.05258	17.66
278	277	1.05186	1.805	278	277	1.05186	4.52
279	278	1.05114	5.765	279	278	1.05114	17.66
280	279	1.05043	1.805	280	279	1.05043	4.52
281	280	1.04971	5.765	281	280	1.04971	17.66
282	281	1.049	1.805	282	281	1.049	4.52
283	282	1.04828	5.765	283	282	1.04828	17.66
284	283	1.04757	1.805	284	283	1.04757	4.52
285	284	1.04685	5.765	285	284	1.04685	17.66
286	285	1.04614	1.805	286	285	1.04614	4.52
287	286	1.04542	5.765	287	286	1.04542	17.66
288	287	1.04471	1.805	288	287	1.04471	4.52
289	288	1.04399	5.765	289	288	1.04399	17.66
290	289	1.04328	1.805	290	289	1.04328	4.52
291	290	1.04256	5.765	291	290	1.04256	17.66
292	291	1.04185	1.805	292	291	1.04185	4.52
293	292	1.04113	5.765	293	292	1.04113	17.66
294	293	1.04041	1.805	294	293	1.04041	4.52
295	294	1.0397	5.765	295	294	1.0397	17.66
296	295	1.03898	1.805	296	295	1.03898	4.52
297	296	1.03827	5.765	297	296	1.03827	17.66
298	297	1.03755	1.805	298	297	1.03755	4.52
299	298	1.03684	5.765	299	298	1.03684	17.66
300	299	1.03612	1.805	300	299	1.03612	4.52
301	300	1.03541	5.765	301	300	1.03541	17.66
302	301	1.03469	1.805	302	301	1.03469	4.52
303	302	1.03398	5.765	303	302	1.03398	17.66
304	303	1.03326	1.805	304	303	1.03326	4.52
305	304	1.03255	5.765	305	304	1.03255	17.66
306	305	1.03183	1.805	306	305	1.03183	4.52
307	306	1.03112	5.765	307	306	1.03112	17.66
308	307	1.0304	1.805	308	307	1.0304	4.52
309	308	1.02969	5.765	309	308	1.02969	17.66
310	309	1.02897	1.805	310	309	1.02897	4.52
311	310	1.02825	5.765	311	310	1.02825	17.66
312	311	1.02754	1.805	312	311	1.02754	4.52
313	312	1.02682	5.765	313	312	1.02682	17.66
314	313	1.02611	1.805	314	313	1.02611	4.52
315	314	1.02539	5.765	315	314	1.02539	17.66
316	315	1.02468	1.805	316	315	1.02468	4.52
317	316	1.02396	5.765	317	316	1.02396	17.66
318	317	1.02325	1.805	318	317	1.02325	4.52
319	318	1.02253	5.765	319	318	1.02253	17.66
320	319	1.02182	1.805	320	319	1.02182	4.52
321	320	1.0211	5.765	321	320	1.0211	17.66
322	321	1.02039	1.805	322	321	1.02039	4.52
323	322	1.01967	5.765	323	322	1.01967	17.66
324	323	1.01896	1.805	324	323	1.01896	4.52
325	324	1.01824	5.765	325	324	1.01824	17.66
326	325	1.01753	1.805	326	325	1.01753	4.52
327	326	1.01681	5.765	327	326	1.01681	17.66
328	327	1.01609	1.805	328	327	1.01609	4.52
329	328	1.01538	5.765	329	328	1.01538	17.66
330	329	1.01466	1.805	330	329	1.01466	4.52
331	330	1.01395	5.765	331	330	1.01395	17.66
332	331	1.01323	1.805	332	331	1.01323	4.52
333	332	1.01252	5.765	333	332	1.01252	17.66
334	333	1.0118	1.805	334	333	1.0118	4.52
335	334	1.01109	5.765	335	334	1.01109	17.66
336	335	1.01037	1.805	336	335	1.01037	4.52
337	336	1.00966	5.765	337	336	1.00966	17.66
338	337	1.00894	1.805	338	337	1.00894	4.52
339	338	1.00823	5.765	339	338	1.00823	17.66
340	339	1.00751	1.805	340	339	1.00751	4.52
341	340	1.0068	5.765	341	340	1.0068	17.66
342	341	1.00608	1.805	342	341	1.00608	4.52
343	342	1.00536	5.765	343	342	1.00536	17.66
344	343	1.00465	1.805	344	343	1.00465	4.52
345	344	1.00393	5.765	345	344	1.00393	17.66
346	345	1.00322	1.805	346	345	1.00322	4.52
347	346	1.0025	5.765	347	346	1.0025	17.66
348	347	1.00179	1.805	348	347	1.00179	4.52
349	348	1.00107	5.765	349	348	1.00107	17.66
350	349	1.00036	1.805	350	349	1.00036	4.52
351	350	0.999642	5.765	351	350	0.999642	17.66
352	351	0.998927	1.805	352	351	0.998927	4.52
353	352	0.998212	5.765	353	352	0.998212	17.66
354	353	0.997496	1.805	354	353	0.997496	4.52
355	354	0.996781	5.765	355	354	0.996781	17.66
356	355	0.996066	1.805	356	355	0.996066	4.52
357	356	0.995351	5.765	357	356	0.995351	17.66
358	357	0.994635	1.805	358	357	0.994635	4.52
359	358	0.99392	5.765	359	358	0.99392	17.66
360	359	0.993205	1.805	360	359	0.993205	4.52
361	360	0.992489	5.765	361	360	0.992489	17.66
362	361	0.991774	1.805	362	361	0.991774	4.52
363	362	0.991059	5.765	363	362	0.991059	17.66
364	363	0.990343	1.805	364	363	0.990343	4.52
365	364	0.989628	5.765	365	364	0.989628	17.66
366	365	0.988913	1.805	366	365	0.988913	4.52
367	366	0.988197	5.765	367	366	0.988197	17.66
368	367	0.987482	1.805	368	367	0.987482	4.52
369	368	0.986767	5.765	369	368	0.986767	17.66
370	369	0.986052	1.805	370	369	0.986052	4.52
371	370	0.985336	5.765	371	370	0.985336	17.66
372	371	0.984621	1.805	372	371	0.984621	4.52
373	372	0.983906	5.765	373	372	0.983906	17.66
374	373	0.98319	1.805	374	373	0.98319	4.52
375	374	0.982475	5.765	375	374	0.982475	17.66
376	375	0.98176	1.805	376	375	0.98176	4.52
377	376	0.981044	5.765	377	376	0.981044	17.66
378	377	0.980329	1.805	378	377	0.980329	4.52
379	378	0.979614	5.765	379	378	0.979614	17.66
380	379	0.978898	1.805	380	379	0.978898	4.52
381	380	0.978183	5.765	381	380	0.978183	17.66
382	381	0.977468	1.805	382	381	0.977468	4.52
383	382	0.976753	5.765	383	382	0.976753	17.66
384	383	0.976037	1.805	384	383	0.976037	4.52
385	384	0.975322	5.765	385	384	0.975322	17.66
386	385	0.974607	1.805	386	385	0.974607	4.52
387	386	0.973891	5.765	387	386	0.973891	17.66
388	387	0.973176	1.805	388	387	0.973176	4.52
389	388	0.972461	5.765	389	388	0.972461	17.66
390	389	0.971745	1.805	390	389	0.971745	4.52
391	390	0.97103	5.765	391	390	0.97103	17.66
392	391	0.970315	1.805	392	391	0.970315	4.52
393	392	0.969599	5.765	393	392	0.969599	17.66
394	393	0.968884	1.805	394	393	0.968884	4.52
395	394	0.968169	5.765	395	394	0.968169	17.66
396	395	0.967454	1.805	396	395	0.967454	4.52
397	396	0.966738	5.765	397	396	0.966738	17.66
398	397	0.966023	1.805	398	397	0.966023	4.52
399	398	0.965308	5.765	399	398	0.965308	17.66
400	399	0.964592	1.805	400	399	0.964592	4.52
401	400	0.963877	5.765	401	400	0.963877	17.66
402	401	0.963162	1.805	402	401	0.963162	4.52
403	402	0.962446	5.765	403	402	0.962446	17.66
404	403	0.961731	1.805	404	403	0.961731	4.52
405	404	0.961016	5.765	405	404	0.961016	17.66
406	405	0.9603	1.805	406	405	0.9603	4.52
407	406	0.959585	5.765	407	406	0.959585	17.66
408	407	0.95887	1.805	408	407	0.95887	4.52
409	408	0.958155	5.765	409	408	0.958155	17.66
410	409	0.957439	1.805	410	409	0.957439	4.52
411	410	0.956724	5.765	411	410	0.956724	17.66
412	411	0.956009	1.805	412	411	0.956009	4.52
413	412	0.955293	5.765	413	412	0.955293	17.66
414	413	0.954578	1.805	414	413	0.954578	4.52
415	414	0.953863	5.765	415	414	0.953863	17.66
416	415	0.953147	1.805	416	415	0.953147	4.52
417	416	0.952432	5.765	417	416	0.952432	17.66
418	417	0.951717	1.805	418	417	0.951717	4.52
419	418	0.951001	5.765	419	418	0.951001	17.66
420	419	0.950286	1.805	420	419	0.950286	4.52
421	420	0.949571	5.765	421	420	0.949571	17.66
422	421	0.948856	1.805	422	421	0.948856	4.52
423	422	0.94814	5.765	423	422	0.94814	17.66
424	423	0.947425	1.805	424	423	0.947425	4.52
425	424	0.94671	5.765	425	424	0.94671	17.66
426	425	0.945994	1.805	426	425	0.945994	4.52
427	426	0.945279	5.765	427	426	0.945279	17.66
428	427	0.944564	1.805	428	427	0.944564	4.52
429	428	0.943848	5.765	429	428	0.943848	17.66
430	429	0.943133	1.805	430	429	0.943133	4.52
431	430	0.942418	5.765	431	430	0.942418	17.66
432	431	0.941702	1.805	432	431	0.941702	4.52
433	432	0.940987	5.765	433	432	0.940987	17.66
434	433	0.940272	1.805	434	433	0.940272	4.52
435	434	0.939557	5.765	435	434	0.939557	17.66
436	435	0.938841	1.805	436	435	0.938841	4.52
437	436	0.938126	5.765	437	436	0.938126	17.66
438	437	0.937411	1.805	438	437	0.937411	4.52
439	438	0.936695	5.765	439	438	0.936695	17.66
440	439	0.93598	1.805	440	439	0.93598	4.52
441	440	0.935265	5.765	441	440	0.935265	17.66
442	441	0.934549	1.805	442	441	0.934549	4.52
443	442	0.933834	5.765	443	442	0.933834	17.66
444	443	0.933119	1.805	444	443	0.933119	4.52
445	444	0.932403	5.765	445	444	0.932403	17.66
446	445	0.931688	1.805	446	445	0.931688	4.52
447	446	0.930973	5.765	447	446	0.930973	17.66
448	447	0.930258	1.805	448	447	0.930258	4.52
449	448	0.929542	5.765	449	448	0.929542	17.66
450	449	0.928827	1.805	450	449	0.928827	4.52
451	450	0.928112	5.765	451	450	0.928112	17.66
452	451	0.927396	1.805	452	451	0.927396	4.52
453	452	0.926681	5.765	453	452	0.926681	17.66
454	453	0.925966	1.805	454	453	0.925966	4.52
455	454	0.92525	5.765	455	454	0.92525	17.66
456	455	0.924535	1.805	456	455	0.924535	4.52
457	456	0.92382	5.765	457	456	0.92382	17.66
458	457	0.923104	1.805	458	457	0.923104	4.52
459	458	0.922389	5.765	459	458	0.922389	17.66
460	459	0.921674	1.805	460	459	0.921674	4.52
461	460	0.920959	5.765	461	460	0.920959	17.66
462	461	0.920243	1.805	462	461	0.920243	4.52
463	462	0.919528	5.765	463	462	0.919528	17.66
464	463	0.918813	1.805	464	463	0.918813	4.52
465	464	0.918097	5.765	465	464	0.918097	17.66
466	465	0.917382	1.805	466	465	0.917382	4.52
467	466	0.916667	5.765	467	466	0.916667	17.66
468	467	0.915951	1.805	468	467	0.915951	4.52
469	468	0.915236	5.765	469	468	0.915236	17.66
470	469	0.914521	1.805	470	469	0.914521	4.52
471	470	0.913805	5.765	471	470	0.913805	17.66
472	471	0.91309	1.805	472	471	0.91309	4.52
473	472	0.912375	5.765	473	472	0.912375	17.66
474	473	0.91166	1.805	474	473	0.91166	4.52
475	474	0.910944	5.765	475	474	0.910944	17.66
476	475	0.910229	1.805	476	475	0.910229	4.52
477	476	0.909514	5.765	477	476	0.909514	17.66
478	477	0.908798	1.805	478	477	0.908798	4.52
479	478	0.908083	5.765	479	478	0.908083	17.66
480	479	0.907368	1.805	480	479	0.907368	4.52
481	480	0.906652	5.765	481	480	0.906652	17.66
482	481	0.905937	1.805	482	481	0.905937	4.52
483	482	0.905222	5.765	483	482	0.905222	17.66
484	483	0.904506	1.805	484	483	0.904506	4.52
485	484	0.903791	5.765	485	484	0.903791	17.66
486	485	0.903076	1.805	486	485	0.903076	4.52
487	486	0.902361	5.765	487	486	0.902361	17.66
488	487	0.901645	1.805	488	487	0.901645	4.52
489	488	0.90093	5.765	489	488	0.90093	17.66
490	489	0.900215	1.805	490	489	0.900215	4.52
491	490	0.899499	5.765	491	490	0.899499	17.66
492	491	0.898784	1.805	492	491	0.898784	4.52
493	492	0.898069	5.765	493	492	0.898069	17.66
494	493	0.897353	1.805	494	493	0.897353	4.52
495	494	0.896638	5.765	495	494	0.896638	17.66
496	495	0.895923	1.805	496	495	0.895923	4.52
497	496	0.895207	5.765	497	496	0.895207	17.66
498	497	0.894492	1.805	498	497	0.894492	4.52
499	498	0.893777	5.765	499	498	0.893777	17.66
500	499	0.893062	1.805	500	499	0.893062	4.52
501	500	0.892346	5.765	501	500	0.892346	17.66
502	501	0.891631	1.805	502	501	0.891631	4.52
503	502	0.890916	5.765	503	502	0.890916	17.66
504	503	0.8902	1.805	504	503	0.8902	4.52
505	504	0.889485	5.765	505	504	0.889485	17.66
506	505	0.88877	1.805	506	505	0.88877	4.52
507	506	0.888054	5.765	507	506	0.888054	17.66
508	507	0.887339	1.805	508	507	0.887339	4.52
509	508	0.886624	5.765	509	508	0.886624	17.66
510	509	0.885908	1.805	510	509	0.885908	4.52
511	510	0.885193	5.765	511	510	0.885193	17.66
512	511	0.884478	1.805	512	511	0.884478	4.52
513	512	0.883763	5.765	513	512	0.883763	17.66
514	513	0.883047	1.805	514	513	0.883047	4.52
515	514	0.882332	5.765	515	514	0.882332	17.66
516	515	0.881617	1.805	516	515	0.881617	4.52
517	516	0.880901	5.765	517	516	0.880901	17.66
518	517	0.880186	1.805	518	517	0.880186	4.52
519	518	0.879471	5.765	519	518	0.879471	17.66
520	519	0.878755	1.805	520	519	0.878755	4.52
521	520	0.87804	5.765	521	520	0.87804	17.66
522	521	0.877325	1.805	522	521	0.877325	4.52
523	522	0.876609	5.765	523	522	0.876609	17.66
524	523	0.875894	1.805	524	523	0.875894	4.52
525	524	0.875179	5.765	525	524	0.875179	17.66
526	525	0.874464	1.805	526	525	0.874464	4.52
527	526	0.873748	5.765	527	526	0.873748	17.66
528	527	0.873033	1.805	528	527	0.873033	4.52
529	528	0.872318	5.765	529	528	0.872318	17.66
530	529	0.871602	1.805	530	529	0.871602	4.52
531	530	0.870887	5.765	531	530	0.870887	17.66
532	531	0.870172	1.805	532	531	0.870172	4.52
533	532	0.869456	5.765	533	532	0.869456	17.66
534	533	0.868741	1.805	534	533	0.868741	4.52
535	534	0.868026	5.765	535	534	0.868026	17.66
536	535	0.86731	1.805	536	535	0.86731	4.52
537	536	0.866595	5.765	537	536	0.866595	17.66
538	537	0.86588	1.805	538	537	0.86588	4.52
539	538	0.865165	5.765	539	538	0.865165	17.66
540	539	0.864449	1.805	540	539	0.864449	4.52
541	540	0.863734	5.765	541	540	0.863734	17.66
542	541	0.863019	1.805	542	541	0.863019	4.52
543	542	0.862303	5.765	543	542	0.862303	17.66
544	543	0.861588	1.805	544	543	0.861588	4.52
545	544	0.860873	5.765	545	544	0.860873	17.66
546	545	0.860157	1.805	546	545	0.860157	4.52
547	546	0.859442	5.765	547	546	0.859442	17.66
548	547	0.858727	1.805	548	547	0.858727	4.52
549	548	0.858011	5.765	549	548	0.858011	17.66
550	549	0.857296	1.805	550	549	0.857296	4.52
551	550	0.856581	5.765	551	550	0.856581	17.66
552	551	0.855866	1.805	552	551	0.855866	4.52
553	552	0.85515	5.765	553	552	0.85515	17.66
554	553	0.854435	1.805	554	553	0.854435	4.52
555	554	0.85372	5.765	555	554	0.85372	17.66
556	555	0.853004	1.805	556	555	0.853004	4.52
557	556	0.852289	5.765	557	556	0.852289	17.66
558	557	0.851574	1.805	558	557	0.851574	4.52
559	558	0.850858	5.765	559	558	0.850858	17.66
560	559	0.850143	1.805	560	559	0.850143	4.52
561	560	0.849428	5.765	561	560	0.849428	17.66
562	561	0.848712	1.805	562	561	0.848712	4.52
563	562	0.847997	5.765	563	562	0.847997	17.66
564	563	0.847282	1.805	564	563	0.847282	4.52
565	564	0.846567	5.765	565	564	0.846567	17.66
566	565	0.845851	1.805	566	565	0.845851	4.52
567	566	0.845136	5.765	567	566	0.845136	17.66
568	567	0.844421	1.805	568	567	0.844421	4.52
569	568	0.843705	5.765	569	568	0.843705	17.66
570	569	0.84299	1.805	570	569	0.84299	4.52
571	570	0.842275	5.765	571	570	0.842275	17.66
572	571	0.841559	1.805	572	571	0.841559	4.52
573	572	0.840844	5.765	573	572	0.840844	17.66
574	573	0.840129	1.805	574	573	0.840129	4.52
575	574	0.839413	5.765	575	574	0.839413	17.66
576	575	0.838698	1.805	576	575	0.838698	4.52
577	576	0.837983	5.765	577	576	0.837983	17.66
578	577	0.837268	1.805	578	577	0.837268	4.52
579	578	0.836552	5.765	579	578	0.836552	17.66
580	579	0.835837	1.805	580	579	0.835837	4.52
581	580	0.835122	5.765	581	580	0.835122	17.66
582	581	0.834406	1.805	582	581	0.834406	4.52
583	582	0.833691	5.765	583	582	0.833691	17.66
584	583	0.832976	1.805	584	583	0.832976	4.52
585	584	0.83226	5.765	585	584	0.83226	17.66
586	585	0.831545	1.805	586	585	0.831545	4.52
587	586	0.83083	5.765	587	586	0.83083	17.66
588	587	0.830114	1.805	588	587	0.830114	4.52
589	588	0.829399	5.765	589	588	0.829399	17.66
590	589	0.828684	1.805	590	589	0.828684	4.52
591	590	0.827969	5.765	591	590	0.827969	17.66
592	591	0.827253	1.805	592	591	0.827253	4.52
593	592	0.826538	5.765	593	592	0.826538	17.66
594	593	0.825823	1.805	594	593	0.825823	4.52
595	594	0.825107	5.765	595	594	0.825107	17.66
596	595	0.824392	1.805	596	595	0.824392	4.52
597	596	0.823677	5.765	597	596	0.823677	17.66
598	597	0.822961	1.805	598	597	0.822961	4.52
599	598	0.822246	5.765	599	598	0.822246	17.66
600	599	0.821531	1.805	600	599	0.821531	4.52
601	600	0.820815	5.765	601	600	0.820815	17.66
602	601	0.8201	1.805	602	601	0.8201	4.52
603	602	0.819385	5.765	603	602	0.819385	17.66
604	603	0.81867	1.805	604	603	0.81867	4.52
605	604	0.817954	5.765	605	604	0.817954	17.66
606	605	0.817239	1.805	606	605	0.817239	4.52
607	606	0.816524	5.765	607	606	0.816524	17.66
608	607	0.815808	1.805	608	607	0.815808	4.52
609	608	0.815093	5.765	609	608	0.815093	17.66
610	609	0.814378	1.805	610	609	0.814378	4.52
611	610	0.813662	5.765	611	610	0.813662	17.66
612	611	0.812947	1.805	612	611	0.812947	4.52
613	612	0.812232	5.765	613	612	0.812232	17.66
614	613	0.811516	1.805	614	613	0.811516	4.52
615	614	0.810801	5.765	615	614	0.810801	17.66
616	615	0.810086	1.805	616	615	0.810086	4.52
617	616	0.809371	5.765	617	616	0.809371	17.66
618	617	0.808655	1.805	618	617	0.808655	4.52
619	618	0.80794	5.765	619	618	0.80794	17.66
620	619	0.807225	1.805	620	619	0.807225	4.52
621	620	0.806509	5.765	621	620	0.806509	17.66
622	621	0.805794	1.805	622	621	0.805794	4.52
623	622	0.805079	5.765	623	622	0.805079	17.66
624	623	0.804363	1.805	624	623	0.804363	4.52
625	624	0.803648	5.765	625	624	0.803648	17.66
626	625	0.802933	1.805	626	625	0.802933	4.52
627	626	0.802217	5.765	627	626	0.802217	17.66
628	627	0.801502	1.805	628	627	0.801502	4.52
629	628	0.800787	5.765	629	628	0.800787	17.66
630	629	0.800072	1.805	630	629	0.800072	4.52
631	630	0.799356	5.765	631	630	0.799356	17.66
632	631	0.798641	1.805	632	631	0.798641	4.52
633	632	0.797926	5.765	633	632	0.797926	17.66
634	633	0.79721	1.805	634	633	0.79721	4.52
635	634	0.796495	5.765	635	634	0.796495	17.66
636	635	0.79578	1.805	636	635	0.79578	4.52
637	636	0.795064	5.765	637	636	0.795064	17.66
638	637	0.794349	1.805	638	637	0.794349	4.52
639	638	0.793634	5.765	639	638	0.793634	17.66
640	639	0.792918	1.805	640	639	0.792918	4.52
641	640	0.792203	5.765	641	640	0.792203	17.66
642	641	0.791488	1.805	642	641	0.791488	4.52
643	642	0.790773	5.765	643	642	0.790773	17.66
644	643	0.790057	1.805	644	643	0.790057	4.52
645	644	0.789342	5.765	645	644	0.789342	17.66
646	645	0.788627	1.805	646	645	0.788627	4.52
647	646	0.787911	5.765	647	646	0.787911	17.66
648	647	0.787196	1.805	648	647	0.787196	4.52
649	648	0.786481	5.765	649	648	0.786481	17.66
650	649	0.785765	1.805	650	649	0.785765	4.52
651	650	0.78505	5.765	651	650	0.78505	17.66
652	651	0.784335	1.805	652	651	0.784335	4.52
653	652	0.783619	5.765	653	652	0.783619	17.66
654	653	0.782904	1.805	654	653	0.782904	4.52
655	654	0.782189	5.765	655	654	0.782189	17.66
656	655	0.781474	1.805	656	655	0.781474	4.52
657	656	0.780758	5.765	657	656	0.780758	17.66
658	657	0.780043	1.805	658	657	0.780043	4.52
659	658	0.779328	5.765	659	658	0.779328	17.66
660	659	0.778612	1.805	660	659	0.778612	4.52
661	660	0.777897	5.765	661	660	0.777897	17.66
662	661	0.777182	1.805	662	661	0.777182	4.52
663	662	0.776466	5.765	663	662	0.776466	17.66
664	663	0.775751	1.805	664	663	0.775751	4.52
665	664	0.775036	5.765	665	664	0.775036	17.66
666	665	0.77432	1.805	666	665	0.77432	4.52
667	666	0.773605	5.765	667	666	0.773605	17.66
668	667	0.77289	1.805	668	667	0.77289	4.52
669	668	0.772175	5.765	669	668	0.772175	17.66
670	669	0.771459	1.805	670	669	0.771459	4.52
671	670	0.770744	5.765	671	670	0.770744	17.66
672	671	0.770029	1.805	672	671	0.770029	4.52
673	672	0.769313	5.765	673	672	0.769313	17.66
674	673	0.768598	1.805	674	673	0.768598	4.52
675	674	0.767883	5.765	675	674	0.767883	17.66
676	675	0.767167	1.805	676	675	0.767167	4.52
677	676	0.766452	5.765	677	676	0.766452	17.66
678	677	0.765737	1.805	678	677	0.765737	4.52
679	678	0.765021	5.765	679	678	0.765021	17.66
680	679	0.764306	1.805	680	679	0.764306	4.52
681	680	0.763591	5.765	681	680	0.763591	17.66
682	681	0.762876	1.805	682	681	0.762876	4.52
683	682	0.76216	5.765	683	682	0.76216	17.66
684	683	0.761445	1.805	684	683	0.761445	4.52
685	684	0.76073	5.765	685	684	0.76073	17.66
686	685	0.760014	1.805	686	685	0.760014	4.52
687	686	0.759299	5.765	687	686	0.759299	17.66
688	687	0.758584	1.805	688	687	0.758584	4.52
689	688	0.757868	5.765	689	688	0.757868	17.66
690	689	0.757153	1.805	690	689	0.757153	4.52
691	690	0.756438	5.765	691	690	0.756438	17.66
692	691	0.755722	1.805	692	691	0.755722	4.52
693	692	0.755007	5.765	693	692	0.755007	17.66
694	693	0.754292	1.805	694	693	0.754292	4.52
695	694	0.753577	5.765	695	694	0.753577	17.66
696	695	0.752861	1.805	696	695	0.752861	4.52
697	696	0.752146	5.765	697	696	0.752146	17.66
698	697	0.751431	1.805	698	697	0.751431	4.52
699	698	0.750715	5.765	699	698	0.750715	17.66
700	699	0.75	1.805	700	699	0.75	4.52

## Sheet: XLSTAT_20220720_195856_1_HID
1	0	1.25	6.74	1	0	1.25	15.36
2	1	1.24928	1.5625	2	1	1.24928	4.92
3	2	1.24857	6.74	3	2	1.24857	15.36
4	3	1.24785	1.5625	4	3	1.24785	4.92
5	4	1.24714	6.74	5	4	1.24714	15.36
6	5	1.24642	1.5625	6	5	1.24642	4.92
7	6	1.24571	6.74	7	6	1.24571	15.36
8	7	1.24499	1.5625	8	7	1.24499	4.92
9	8	1.24428	6.74	9	8	1.24428	15.36
10	9	1.24356	1.5625	10	9	1.24356	4.92
11	10	1.24285	6.74	11	10	1.24285	15.36
12	11	1.24213	1.5625	12	11	1.24213	4.92
13	12	1.24142	6.74	13	12	1.24142	15.36
14	13	1.2407	1.5625	14	13	1.2407	4.92
15	14	1.23999	6.74	15	14	1.23999	15.36
16	15	1.23927	1.5625	16	15	1.23927	4.92
17	16	1.23856	6.74	17	16	1.23856	15.36
18	17	1.23784	1.5625	18	17	1.23784	4.92
19	18	1.23712	6.74	19	18	1.23712	15.36
20	19	1.23641	1.5625	20	19	1.23641	4.92
21	20	1.23569	6.74	21	20	1.23569	15.36
22	21	1.23498	1.5625	22	21	1.23498	4.92
23	22	1.23426	6.74	23	22	1.23426	15.36
24	23	1.23355	1.5625	24	23	1.23355	4.92
25	24	1.23283	6.74	25	24	1.23283	15.36
26	25	1.23212	1.5625	26	25	1.23212	4.92
27	26	1.2314	6.74	27	26	1.2314	15.36
28	27	1.23069	1.5625	28	27	1.23069	4.92
29	28	1.22997	6.74	29	28	1.22997	15.36
30	29	1.22926	1.5625	30	29	1.22926	4.92
31	30	1.22854	6.74	31	30	1.22854	15.36
32	31	1.22783	1.5625	32	31	1.22783	4.92
33	32	1.22711	6.74	33	32	1.22711	15.36
34	33	1.22639	1.5625	34	33	1.22639	4.92
35	34	1.22568	6.74	35	34	1.22568	15.36
36	35	1.22496	1.5625	36	35	1.22496	4.92
37	36	1.22425	6.74	37	36	1.22425	15.36
38	37	1.22353	1.5625	38	37	1.22353	4.92
39	38	1.22282	6.74	39	38	1.22282	15.36
40	39	1.2221	1.5625	40	39	1.2221	4.92
41	40	1.22139	6.74	41	40	1.22139	15.36
42	41	1.22067	1.5625	42	41	1.22067	4.92
43	42	1.21996	6.74	43	42	1.21996	15.36
44	43	1.21924	1.5625	44	43	1.21924	4.92
45	44	1.21853	6.74	45	44	1.21853	15.36
46	45	1.21781	1.5625	46	45	1.21781	4.92
47	46	1.2171	6.74	47	46	1.2171	15.36
48	47	1.21638	1.5625	48	47	1.21638	4.92
49	48	1.21567	6.74	49	48	1.21567	15.36
50	49	1.21495	1.5625	50	49	1.21495	4.92
51	50	1.21423	6.74	51	50	1.21423	15.36
52	51	1.21352	1.5625	52	51	1.21352	4.92
53	52	1.2128	6.74	53	52	1.2128	15.36
54	53	1.21209	1.5625	54	53	1.21209	4.92
55	54	1.21137	6.74	55	54	1.21137	15.36
56	55	1.21066	1.5625	56	55	1.21066	4.92
57	56	1.20994	6.74	57	56	1.20994	15.36
58	57	1.20923	1.5625	58	57	1.20923	4.92
59	58	1.20851	6.74	59	58	1.20851	15.36
60	59	1.2078	1.5625	60	59	1.2078	4.92
61	60	1.20708	6.74	61	60	1.20708	15.36
62	61	1.20637	1.5625	62	61	1.20637	4.92
63	62	1.20565	6.74	63	62	1.20565	15.36
64	63	1.20494	1.5625	64	63	1.20494	4.92
65	64	1.20422	6.74	65	64	1.20422	15.36
66	65	1.20351	1.5625	66	65	1.20351	4.92
67	66	1.20279	6.74	67	66	1.20279	15.36
68	67	1.20207	1.5625	68	67	1.20207	4.92
69	68	1.20136	6.74	69	68	1.20136	15.36
70	69	1.20064	1.5625	70	69	1.20064	4.92
71	70	1.19993	6.74	71	70	1.19993	15.36
72	71	1.19921	1.5625	72	71	1.19921	4.92
73	72	1.1985	6.74	73	72	1.1985	15.36
74	73	1.19778	1.5625	74	73	1.19778	4.92
75	74	1.19707	6.74	75	74	1.19707	15.36
76	75	1.19635	1.5625	76	75	1.19635	4.92
77	76	1.19564	6.74	77	76	1.19564	15.36
78	77	1.19492	1.5625	78	77	1.19492	4.92
79	78	1.19421	6.74	79	78	1.19421	15.36
80	79	1.19349	1.5625	80	79	1.19349	4.92
81	80	1.19278	6.74	81	80	1.19278	15.36
82	81	1.19206	1.5625	82	81	1.19206	4.92
83	82	1.19134	6.74	83	82	1.19134	15.36
84	83	1.19063	1.5625	84	83	1.19063	4.92
85	84	1.18991	6.74	85	84	1.18991	15.36
86	85	1.1892	1.5625	86	85	1.1892	4.92
87	86	1.18848	6.74	87	86	1.18848	15.36
88	87	1.18777	1.5625	88	87	1.18777	4.92
89	88	1.18705	6.74	89	88	1.18705	15.36
90	89	1.18634	1.5625	90	89	1.18634	4.92
91	90	1.18562	6.74	91	90	1.18562	15.36
92	91	1.18491	1.5625	92	91	1.18491	4.92
93	92	1.18419	6.74	93	92	1.18419	15.36
94	93	1.18348	1.5625	94	93	1.18348	4.92
95	94	1.18276	6.74	95	94	1.18276	15.36
96	95	1.18205	1.5625	96	95	1.18205	4.92
97	96	1.18133	6.74	97	96	1.18133	15.36
98	97	1.18062	1.5625	98	97	1.18062	4.92
99	98	1.1799	6.74	99	98	1.1799	15.36
100	99	1.17918	1.5625	100	99	1.17918	4.92
101	100	1.17847	6.74	101	100	1.17847	15.36
102	101	1.17775	1.5625	102	101	1.17775	4.92
103	102	1.17704	6.74	103	102	1.17704	15.36
104	103	1.17632	1.5625	104	103	1.17632	4.92
105	104	1.17561	6.74	105	104	1.17561	15.36
106	105	1.17489	1.5625	106	105	1.17489	4.92
107	106	1.17418	6.74	107	106	1.17418	15.36
108	107	1.17346	1.5625	108	107	1.17346	4.92
109	108	1.17275	6.74	109	108	1.17275	15.36
110	109	1.17203	1.5625	110	109	1.17203	4.92
111	110	1.17132	6.74	111	110	1.17132	15.36
112	111	1.1706	1.5625	112	111	1.1706	4.92
113	112	1.16989	6.74	113	112	1.16989	15.36
114	113	1.16917	1.5625	114	113	1.16917	4.92
115	114	1.16845	6.74	115	114	1.16845	15.36
116	115	1.16774	1.5625	116	115	1.16774	4.92
117	116	1.16702	6.74	117	116	1.16702	15.36
118	117	1.16631	1.5625	118	117	1.16631	4.92
119	118	1.16559	6.74	119	118	1.16559	15.36
120	119	1.16488	1.5625	120	119	1.16488	4.92
121	120	1.16416	6.74	121	120	1.16416	15.36
122	121	1.16345	1.5625	122	121	1.16345	4.92
123	122	1.16273	6.74	123	122	1.16273	15.36
124	123	1.16202	1.5625	124	123	1.16202	4.92
125	124	1.1613	6.74	125	124	1.1613	15.36
126	125	1.16059	1.5625	126	125	1.16059	4.92
127	126	1.15987	6.74	127	126	1.15987	15.36
128	127	1.15916	1.5625	128	127	1.15916	4.92
129	128	1.15844	6.74	129	128	1.15844	15.36
130	129	1.15773	1.5625	130	129	1.15773	4.92
131	130	1.15701	6.74	131	130	1.15701	15.36
132	131	1.15629	1.5625	132	131	1.15629	4.92
133	132	1.15558	6.74	133	132	1.15558	15.36
134	133	1.15486	1.5625	134	133	1.15486	4.92
135	134	1.15415	6.74	135	134	1.15415	15.36
136	135	1.15343	1.5625	136	135	1.15343	4.92
137	136	1.15272	6.74	137	136	1.15272	15.36
138	137	1.152	1.5625	138	137	1.152	4.92
139	138	1.15129	6.74	139	138	1.15129	15.36
140	139	1.15057	1.5625	140	139	1.15057	4.92
141	140	1.14986	6.74	141	140	1.14986	15.36
142	141	1.14914	1.5625	142	141	1.14914	4.92
143	142	1.14843	6.74	143	142	1.14843	15.36
144	143	1.14771	1.5625	144	143	1.14771	4.92
145	144	1.147	6.74	145	144	1.147	15.36
146	145	1.14628	1.5625	146	145	1.14628	4.92
147	146	1.14557	6.74	147	146	1.14557	15.36
148	147	1.14485	1.5625	148	147	1.14485	4.92
149	148	1.14413	6.74	149	148	1.14413	15.36
150	149	1.14342	1.5625	150	149	1.14342	4.92
151	150	1.1427	6.74	151	150	1.1427	15.36
152	151	1.14199	1.5625	152	151	1.14199	4.92
153	152	1.14127	6.74	153	152	1.14127	15.36
154	153	1.14056	1.5625	154	153	1.14056	4.92
155	154	1.13984	6.74	155	154	1.13984	15.36
156	155	1.13913	1.5625	156	155	1.13913	4.92
157	156	1.13841	6.74	157	156	1.13841	15.36
158	157	1.1377	1.5625	158	157	1.1377	4.92
159	158	1.13698	6.74	159	158	1.13698	15.36
160	159	1.13627	1.5625	160	159	1.13627	4.92
161	160	1.13555	6.74	161	160	1.13555	15.36
162	161	1.13484	1.5625	162	161	1.13484	4.92
163	162	1.13412	6.74	163	162	1.13412	15.36
164	163	1.1334	1.5625	164	163	1.1334	4.92
165	164	1.13269	6.74	165	164	1.13269	15.36
166	165	1.13197	1.5625	166	165	1.13197	4.92
167	166	1.13126	6.74	167	166	1.13126	15.36
168	167	1.13054	1.5625	168	167	1.13054	4.92
169	168	1.12983	6.74	169	168	1.12983	15.36
170	169	1.12911	1.5625	170	169	1.12911	4.92
171	170	1.1284	6.74	171	170	1.1284	15.36
172	171	1.12768	1.5625	172	171	1.12768	4.92
173	172	1.12697	6.74	173	172	1.12697	15.36
174	173	1.12625	1.5625	174	173	1.12625	4.92
175	174	1.12554	6.74	175	174	1.12554	15.36
176	175	1.12482	1.5625	176	175	1.12482	4.92
177	176	1.12411	6.74	177	176	1.12411	15.36
178	177	1.12339	1.5625	178	177	1.12339	4.92
179	178	1.12268	6.74	179	178	1.12268	15.36
180	179	1.12196	1.5625	180	179	1.12196	4.92
181	180	1.12124	6.74	181	180	1.12124	15.36
182	181	1.12053	1.5625	182	181	1.12053	4.92
183	182	1.11981	6.74	183	182	1.11981	15.36
184	183	1.1191	1.5625	184	183	1.1191	4.92
185	184	1.11838	6.74	185	184	1.11838	15.36
186	185	1.11767	1.5625	186	185	1.11767	4.92
187	186	1.11695	6.74	187	186	1.11695	15.36
188	187	1.11624	1.5625	188	187	1.11624	4.92
189	188	1.11552	6.74	189	188	1.11552	15.36
190	189	1.11481	1.5625	190	189	1.11481	4.92
191	190	1.11409	6.74	191	190	1.11409	15.36
192	191	1.11338	1.5625	192	191	1.11338	4.92
193	192	1.11266	6.74	193	192	1.11266	15.36
194	193	1.11195	1.5625	194	193	1.11195	4.92
195	194	1.11123	6.74	195	194	1.11123	15.36
196	195	1.11052	1.5625	196	195	1.11052	4.92
197	196	1.1098	6.74	197	196	1.1098	15.36
198	197	1.10908	1.5625	198	197	1.10908	4.92
199	198	1.10837	6.74	199	198	1.10837	15.36
200	199	1.10765	1.5625	200	199	1.10765	4.92
201	200	1.10694	6.74	201	200	1.10694	15.36
202	201	1.10622	1.5625	202	201	1.10622	4.92
203	202	1.10551	6.74	203	202	1.10551	15.36
204	203	1.10479	1.5625	204	203	1.10479	4.92
205	204	1.10408	6.74	205	204	1.10408	15.36
206	205	1.10336	1.5625	206	205	1.10336	4.92
207	206	1.10265	6.74	207	206	1.10265	15.36
208	207	1.10193	1.5625	208	207	1.10193	4.92
209	208	1.10122	6.74	209	208	1.10122	15.36
210	209	1.1005	1.5625	210	209	1.1005	4.92
211	210	1.09979	6.74	211	210	1.09979	15.36
212	211	1.09907	1.5625	212	211	1.09907	4.92
213	212	1.09835	6.74	213	212	1.09835	15.36
214	213	1.09764	1.5625	214	213	1.09764	4.92
215	214	1.09692	6.74	215	214	1.09692	15.36
216	215	1.09621	1.5625	216	215	1.09621	4.92
217	216	1.09549	6.74	217	216	1.09549	15.36
218	217	1.09478	1.5625	218	217	1.09478	4.92
219	218	1.09406	6.74	219	218	1.09406	15.36
220	219	1.09335	1.5625	220	219	1.09335	4.92
221	220	1.09263	6.74	221	220	1.09263	15.36
222	221	1.09192	1.5625	222	221	1.09192	4.92
223	222	1.0912	6.74	223	222	1.0912	15.36
224	223	1.09049	1.5625	224	223	1.09049	4.92
225	224	1.08977	6.74	225	224	1.08977	15.36
226	225	1.08906	1.5625	226	225	1.08906	4.92
227	226	1.08834	6.74	227	226	1.08834	15.36
228	227	1.08763	1.5625	228	227	1.08763	4.92
229	228	1.08691	6.74	229	228	1.08691	15.36
230	229	1.08619	1.5625	230	229	1.08619	4.92
231	230	1.08548	6.74	231	230	1.08548	15.36
232	231	1.08476	1.5625	232	231	1.08476	4.92
233	232	1.08405	6.74	233	232	1.08405	15.36
234	233	1.08333	1.5625	234	233	1.08333	4.92
235	234	1.08262	6.74	235	234	1.08262	15.36
236	235	1.0819	1.5625	236	235	1.0819	4.92
237	236	1.08119	6.74	237	236	1.08119	15.36
238	237	1.08047	1.5625	238	237	1.08047	4.92
239	238	1.07976	6.74	239	238	1.07976	15.36
240	239	1.07904	1.5625	240	239	1.07904	4.92
241	240	1.07833	6.74	241	240	1.07833	15.36
242	241	1.07761	1.5625	242	241	1.07761	4.92
243	242	1.0769	6.74	243	242	1.0769	15.36
244	243	1.07618	1.5625	244	243	1.07618	4.92
245	244	1.07546	6.74	245	244	1.07546	15.36
246	245	1.07475	1.5625	246	245	1.07475	4.92
247	246	1.07403	6.74	247	246	1.07403	15.36
248	247	1.07332	1.5625	248	247	1.07332	4.92
249	248	1.0726	6.74	249	248	1.0726	15.36
250	249	1.07189	1.5625	250	249	1.07189	4.92
251	250	1.07117	6.74	251	250	1.07117	15.36
252	251	1.07046	1.5625	252	251	1.07046	4.92
253	252	1.06974	6.74	253	252	1.06974	15.36
254	253	1.06903	1.5625	254	253	1.06903	4.92
255	254	1.06831	6.74	255	254	1.06831	15.36
256	255	1.0676	1.5625	256	255	1.0676	4.92
257	256	1.06688	6.74	257	256	1.06688	15.36
258	257	1.06617	1.5625	258	257	1.06617	4.92
259	258	1.06545	6.74	259	258	1.06545	15.36
260	259	1.06474	1.5625	260	259	1.06474	4.92
261	260	1.06402	6.74	261	260	1.06402	15.36
262	261	1.0633	1.5625	262	261	1.0633	4.92
263	262	1.06259	6.74	263	262	1.06259	15.36
264	263	1.06187	1.5625	264	263	1.06187	4.92
265	264	1.06116	6.74	265	264	1.06116	15.36
266	265	1.06044	1.5625	266	265	1.06044	4.92
267	266	1.05973	6.74	267	266	1.05973	15.36
268	267	1.05901	1.5625	268	267	1.05901	4.92
269	268	1.0583	6.74	269	268	1.0583	15.36
270	269	1.05758	1.5625	270	269	1.05758	4.92
271	270	1.05687	6.74	271	270	1.05687	15.36
272	271	1.05615	1.5625	272	271	1.05615	4.92
273	272	1.05544	6.74	273	272	1.05544	15.36
274	273	1.05472	1.5625	274	273	1.05472	4.92
275	274	1.05401	6.74	275	274	1.05401	15.36
276	275	1.05329	1.5625	276	275	1.05329	4.92
277	276	1.05258	6.74	277	276	1.05258	15.36
278	277	1.05186	1.5625	278	277	1.05186	4.92
279	278	1.05114	6.74	279	278	1.05114	15.36
280	279	1.05043	1.5625	280	279	1.05043	4.92
281	280	1.04971	6.74	281	280	1.04971	15.36
282	281	1.049	1.5625	282	281	1.049	4.92
283	282	1.04828	6.74	283	282	1.04828	15.36
284	283	1.04757	1.5625	284	283	1.04757	4.92
285	284	1.04685	6.74	285	284	1.04685	15.36
286	285	1.04614	1.5625	286	285	1.04614	4.92
287	286	1.04542	6.74	287	286	1.04542	15.36
288	287	1.04471	1.5625	288	287	1.04471	4.92
289	288	1.04399	6.74	289	288	1.04399	15.36
290	289	1.04328	1.5625	290	289	1.04328	4.92
291	290	1.04256	6.74	291	290	1.04256	15.36
292	291	1.04185	1.5625	292	291	1.04185	4.92
293	292	1.04113	6.74	293	292	1.04113	15.36
294	293	1.04041	1.5625	294	293	1.04041	4.92
295	294	1.0397	6.74	295	294	1.0397	15.36
296	295	1.03898	1.5625	296	295	1.03898	4.92
297	296	1.03827	6.74	297	296	1.03827	15.36
298	297	1.03755	1.5625	298	297	1.03755	4.92
299	298	1.03684	6.74	299	298	1.03684	15.36
300	299	1.03612	1.5625	300	299	1.03612	4.92
301	300	1.03541	6.74	301	300	1.03541	15.36
302	301	1.03469	1.5625	302	301	1.03469	4.92
303	302	1.03398	6.74	303	302	1.03398	15.36
304	303	1.03326	1.5625	304	303	1.03326	4.92
305	304	1.03255	6.74	305	304	1.03255	15.36
306	305	1.03183	1.5625	306	305	1.03183	4.92
307	306	1.03112	6.74	307	306	1.03112	15.36
308	307	1.0304	1.5625	308	307	1.0304	4.92
309	308	1.02969	6.74	309	308	1.02969	15.36
310	309	1.02897	1.5625	310	309	1.02897	4.92
311	310	1.02825	6.74	311	310	1.02825	15.36
312	311	1.02754	1.5625	312	311	1.02754	4.92
313	312	1.02682	6.74	313	312	1.02682	15.36
314	313	1.02611	1.5625	314	313	1.02611	4.92
315	314	1.02539	6.74	315	314	1.02539	15.36
316	315	1.02468	1.5625	316	315	1.02468	4.92
317	316	1.02396	6.74	317	316	1.02396	15.36
318	317	1.02325	1.5625	318	317	1.02325	4.92
319	318	1.02253	6.74	319	318	1.02253	15.36
320	319	1.02182	1.5625	320	319	1.02182	4.92
321	320	1.0211	6.74	321	320	1.0211	15.36
322	321	1.02039	1.5625	322	321	1.02039	4.92
323	322	1.01967	6.74	323	322	1.01967	15.36
324	323	1.01896	1.5625	324	323	1.01896	4.92
325	324	1.01824	6.74	325	324	1.01824	15.36
326	325	1.01753	1.5625	326	325	1.01753	4.92
327	326	1.01681	6.74	327	326	1.01681	15.36
328	327	1.01609	1.5625	328	327	1.01609	4.92
329	328	1.01538	6.74	329	328	1.01538	15.36
330	329	1.01466	1.5625	330	329	1.01466	4.92
331	330	1.01395	6.74	331	330	1.01395	15.36
332	331	1.01323	1.5625	332	331	1.01323	4.92
333	332	1.01252	6.74	333	332	1.01252	15.36
334	333	1.0118	1.5625	334	333	1.0118	4.92
335	334	1.01109	6.74	335	334	1.01109	15.36
336	335	1.01037	1.5625	336	335	1.01037	4.92
337	336	1.00966	6.74	337	336	1.00966	15.36
338	337	1.00894	1.5625	338	337	1.00894	4.92
339	338	1.00823	6.74	339	338	1.00823	15.36
340	339	1.00751	1.5625	340	339	1.00751	4.92
341	340	1.0068	6.74	341	340	1.0068	15.36
342	341	1.00608	1.5625	342	341	1.00608	4.92
343	342	1.00536	6.74	343	342	1.00536	15.36
344	343	1.00465	1.5625	344	343	1.00465	4.92
345	344	1.00393	6.74	345	344	1.00393	15.36
346	345	1.00322	1.5625	346	345	1.00322	4.92
347	346	1.0025	6.74	347	346	1.0025	15.36
348	347	1.00179	1.5625	348	347	1.00179	4.92
349	348	1.00107	6.74	349	348	1.00107	15.36
350	349	1.00036	1.5625	350	349	1.00036	4.92
351	350	0.999642	6.74	351	350	0.999642	15.36
352	351	0.998927	1.5625	352	351	0.998927	4.92
353	352	0.998212	6.74	353	352	0.998212	15.36
354	353	0.997496	1.5625	354	353	0.997496	4.92
355	354	0.996781	6.74	355	354	0.996781	15.36
356	355	0.996066	1.5625	356	355	0.996066	4.92
357	356	0.995351	6.74	357	356	0.995351	15.36
358	357	0.994635	1.5625	358	357	0.994635	4.92
359	358	0.99392	6.74	359	358	0.99392	15.36
360	359	0.993205	1.5625	360	359	0.993205	4.92
361	360	0.992489	6.74	361	360	0.992489	15.36
362	361	0.991774	1.5625	362	361	0.991774	4.92
363	362	0.991059	6.74	363	362	0.991059	15.36
364	363	0.990343	1.5625	364	363	0.990343	4.92
365	364	0.989628	6.74	365	364	0.989628	15.36
366	365	0.988913	1.5625	366	365	0.988913	4.92
367	366	0.988197	6.74	367	366	0.988197	15.36
368	367	0.987482	1.5625	368	367	0.987482	4.92
369	368	0.986767	6.74	369	368	0.986767	15.36
370	369	0.986052	1.5625	370	369	0.986052	4.92
371	370	0.985336	6.74	371	370	0.985336	15.36
372	371	0.984621	1.5625	372	371	0.984621	4.92
373	372	0.983906	6.74	373	372	0.983906	15.36
374	373	0.98319	1.5625	374	373	0.98319	4.92
375	374	0.982475	6.74	375	374	0.982475	15.36
376	375	0.98176	1.5625	376	375	0.98176	4.92
377	376	0.981044	6.74	377	376	0.981044	15.36
378	377	0.980329	1.5625	378	377	0.980329	4.92
379	378	0.979614	6.74	379	378	0.979614	15.36
380	379	0.978898	1.5625	380	379	0.978898	4.92
381	380	0.978183	6.74	381	380	0.978183	15.36
382	381	0.977468	1.5625	382	381	0.977468	4.92
383	382	0.976753	6.74	383	382	0.976753	15.36
384	383	0.976037	1.5625	384	383	0.976037	4.92
385	384	0.975322	6.74	385	384	0.975322	15.36
386	385	0.974607	1.5625	386	385	0.974607	4.92
387	386	0.973891	6.74	387	386	0.973891	15.36
388	387	0.973176	1.5625	388	387	0.973176	4.92
389	388	0.972461	6.74	389	388	0.972461	15.36
390	389	0.971745	1.5625	390	389	0.971745	4.92
391	390	0.97103	6.74	391	390	0.97103	15.36
392	391	0.970315	1.5625	392	391	0.970315	4.92
393	392	0.969599	6.74	393	392	0.969599	15.36
394	393	0.968884	1.5625	394	393	0.968884	4.92
395	394	0.968169	6.74	395	394	0.968169	15.36
396	395	0.967454	1.5625	396	395	0.967454	4.92
397	396	0.966738	6.74	397	396	0.966738	15.36
398	397	0.966023	1.5625	398	397	0.966023	4.92
399	398	0.965308	6.74	399	398	0.965308	15.36
400	399	0.964592	1.5625	400	399	0.964592	4.92
401	400	0.963877	6.74	401	400	0.963877	15.36
402	401	0.963162	1.5625	402	401	0.963162	4.92
403	402	0.962446	6.74	403	402	0.962446	15.36
404	403	0.961731	1.5625	404	403	0.961731	4.92
405	404	0.961016	6.74	405	404	0.961016	15.36
406	405	0.9603	1.5625	406	405	0.9603	4.92
407	406	0.959585	6.74	407	406	0.959585	15.36
408	407	0.95887	1.5625	408	407	0.95887	4.92
409	408	0.958155	6.74	409	408	0.958155	15.36
410	409	0.957439	1.5625	410	409	0.957439	4.92
411	410	0.956724	6.74	411	410	0.956724	15.36
412	411	0.956009	1.5625	412	411	0.956009	4.92
413	412	0.955293	6.74	413	412	0.955293	15.36
414	413	0.954578	1.5625	414	413	0.954578	4.92
415	414	0.953863	6.74	415	414	0.953863	15.36
416	415	0.953147	1.5625	416	415	0.953147	4.92
417	416	0.952432	6.74	417	416	0.952432	15.36
418	417	0.951717	1.5625	418	417	0.951717	4.92
419	418	0.951001	6.74	419	418	0.951001	15.36
420	419	0.950286	1.5625	420	419	0.950286	4.92
421	420	0.949571	6.74	421	420	0.949571	15.36
422	421	0.948856	1.5625	422	421	0.948856	4.92
423	422	0.94814	6.74	423	422	0.94814	15.36
424	423	0.947425	1.5625	424	423	0.947425	4.92
425	424	0.94671	6.74	425	424	0.94671	15.36
426	425	0.945994	1.5625	426	425	0.945994	4.92
427	426	0.945279	6.74	427	426	0.945279	15.36
428	427	0.944564	1.5625	428	427	0.944564	4.92
429	428	0.943848	6.74	429	428	0.943848	15.36
430	429	0.943133	1.5625	430	429	0.943133	4.92
431	430	0.942418	6.74	431	430	0.942418	15.36
432	431	0.941702	1.5625	432	431	0.941702	4.92
433	432	0.940987	6.74	433	432	0.940987	15.36
434	433	0.940272	1.5625	434	433	0.940272	4.92
435	434	0.939557	6.74	435	434	0.939557	15.36
436	435	0.938841	1.5625	436	435	0.938841	4.92
437	436	0.938126	6.74	437	436	0.938126	15.36
438	437	0.937411	1.5625	438	437	0.937411	4.92
439	438	0.936695	6.74	439	438	0.936695	15.36
440	439	0.93598	1.5625	440	439	0.93598	4.92
441	440	0.935265	6.74	441	440	0.935265	15.36
442	441	0.934549	1.5625	442	441	0.934549	4.92
443	442	0.933834	6.74	443	442	0.933834	15.36
444	443	0.933119	1.5625	444	443	0.933119	4.92
445	444	0.932403	6.74	445	444	0.932403	15.36
446	445	0.931688	1.5625	446	445	0.931688	4.92
447	446	0.930973	6.74	447	446	0.930973	15.36
448	447	0.930258	1.5625	448	447	0.930258	4.92
449	448	0.929542	6.74	449	448	0.929542	15.36
450	449	0.928827	1.5625	450	449	0.928827	4.92
451	450	0.928112	6.74	451	450	0.928112	15.36
452	451	0.927396	1.5625	452	451	0.927396	4.92
453	452	0.926681	6.74	453	452	0.926681	15.36
454	453	0.925966	1.5625	454	453	0.925966	4.92
455	454	0.92525	6.74	455	454	0.92525	15.36
456	455	0.924535	1.5625	456	455	0.924535	4.92
457	456	0.92382	6.74	457	456	0.92382	15.36
458	457	0.923104	1.5625	458	457	0.923104	4.92
459	458	0.922389	6.74	459	458	0.922389	15.36
460	459	0.921674	1.5625	460	459	0.921674	4.92
461	460	0.920959	6.74	461	460	0.920959	15.36
462	461	0.920243	1.5625	462	461	0.920243	4.92
463	462	0.919528	6.74	463	462	0.919528	15.36
464	463	0.918813	1.5625	464	463	0.918813	4.92
465	464	0.918097	6.74	465	464	0.918097	15.36
466	465	0.917382	1.5625	466	465	0.917382	4.92
467	466	0.916667	6.74	467	466	0.916667	15.36
468	467	0.915951	1.5625	468	467	0.915951	4.92
469	468	0.915236	6.74	469	468	0.915236	15.36
470	469	0.914521	1.5625	470	469	0.914521	4.92
471	470	0.913805	6.74	471	470	0.913805	15.36
472	471	0.91309	1.5625	472	471	0.91309	4.92
473	472	0.912375	6.74	473	472	0.912375	15.36
474	473	0.91166	1.5625	474	473	0.91166	4.92
475	474	0.910944	6.74	475	474	0.910944	15.36
476	475	0.910229	1.5625	476	475	0.910229	4.92
477	476	0.909514	6.74	477	476	0.909514	15.36
478	477	0.908798	1.5625	478	477	0.908798	4.92
479	478	0.908083	6.74	479	478	0.908083	15.36
480	479	0.907368	1.5625	480	479	0.907368	4.92
481	480	0.906652	6.74	481	480	0.906652	15.36
482	481	0.905937	1.5625	482	481	0.905937	4.92
483	482	0.905222	6.74	483	482	0.905222	15.36
484	483	0.904506	1.5625	484	483	0.904506	4.92
485	484	0.903791	6.74	485	484	0.903791	15.36
486	485	0.903076	1.5625	486	485	0.903076	4.92
487	486	0.902361	6.74	487	486	0.902361	15.36
488	487	0.901645	1.5625	488	487	0.901645	4.92
489	488	0.90093	6.74	489	488	0.90093	15.36
490	489	0.900215	1.5625	490	489	0.900215	4.92
491	490	0.899499	6.74	491	490	0.899499	15.36
492	491	0.898784	1.5625	492	491	0.898784	4.92
493	492	0.898069	6.74	493	492	0.898069	15.36
494	493	0.897353	1.5625	494	493	0.897353	4.92
495	494	0.896638	6.74	495	494	0.896638	15.36
496	495	0.895923	1.5625	496	495	0.895923	4.92
497	496	0.895207	6.74	497	496	0.895207	15.36
498	497	0.894492	1.5625	498	497	0.894492	4.92
499	498	0.893777	6.74	499	498	0.893777	15.36
500	499	0.893062	1.5625	500	499	0.893062	4.92
501	500	0.892346	6.74	501	500	0.892346	15.36
502	501	0.891631	1.5625	502	501	0.891631	4.92
503	502	0.890916	6.74	503	502	0.890916	15.36
504	503	0.8902	1.5625	504	503	0.8902	4.92
505	504	0.889485	6.74	505	504	0.889485	15.36
506	505	0.88877	1.5625	506	505	0.88877	4.92
507	506	0.888054	6.74	507	506	0.888054	15.36
508	507	0.887339	1.5625	508	507	0.887339	4.92
509	508	0.886624	6.74	509	508	0.886624	15.36
510	509	0.885908	1.5625	510	509	0.885908	4.92
511	510	0.885193	6.74	511	510	0.885193	15.36
512	511	0.884478	1.5625	512	511	0.884478	4.92
513	512	0.883763	6.74	513	512	0.883763	15.36
514	513	0.883047	1.5625	514	513	0.883047	4.92
515	514	0.882332	6.74	515	514	0.882332	15.36
516	515	0.881617	1.5625	516	515	0.881617	4.92
517	516	0.880901	6.74	517	516	0.880901	15.36
518	517	0.880186	1.5625	518	517	0.880186	4.92
519	518	0.879471	6.74	519	518	0.879471	15.36
520	519	0.878755	1.5625	520	519	0.878755	4.92
521	520	0.87804	6.74	521	520	0.87804	15.36
522	521	0.877325	1.5625	522	521	0.877325	4.92
523	522	0.876609	6.74	523	522	0.876609	15.36
524	523	0.875894	1.5625	524	523	0.875894	4.92
525	524	0.875179	6.74	525	524	0.875179	15.36
526	525	0.874464	1.5625	526	525	0.874464	4.92
527	526	0.873748	6.74	527	526	0.873748	15.36
528	527	0.873033	1.5625	528	527	0.873033	4.92
529	528	0.872318	6.74	529	528	0.872318	15.36
530	529	0.871602	1.5625	530	529	0.871602	4.92
531	530	0.870887	6.74	531	530	0.870887	15.36
532	531	0.870172	1.5625	532	531	0.870172	4.92
533	532	0.869456	6.74	533	532	0.869456	15.36
534	533	0.868741	1.5625	534	533	0.868741	4.92
535	534	0.868026	6.74	535	534	0.868026	15.36
536	535	0.86731	1.5625	536	535	0.86731	4.92
537	536	0.866595	6.74	537	536	0.866595	15.36
538	537	0.86588	1.5625	538	537	0.86588	4.92
539	538	0.865165	6.74	539	538	0.865165	15.36
540	539	0.864449	1.5625	540	539	0.864449	4.92
541	540	0.863734	6.74	541	540	0.863734	15.36
542	541	0.863019	1.5625	542	541	0.863019	4.92
543	542	0.862303	6.74	543	542	0.862303	15.36
544	543	0.861588	1.5625	544	543	0.861588	4.92
545	544	0.860873	6.74	545	544	0.860873	15.36
546	545	0.860157	1.5625	546	545	0.860157	4.92
547	546	0.859442	6.74	547	546	0.859442	15.36
548	547	0.858727	1.5625	548	547	0.858727	4.92
549	548	0.858011	6.74	549	548	0.858011	15.36
550	549	0.857296	1.5625	550	549	0.857296	4.92
551	550	0.856581	6.74	551	550	0.856581	15.36
552	551	0.855866	1.5625	552	551	0.855866	4.92
553	552	0.85515	6.74	553	552	0.85515	15.36
554	553	0.854435	1.5625	554	553	0.854435	4.92
555	554	0.85372	6.74	555	554	0.85372	15.36
556	555	0.853004	1.5625	556	555	0.853004	4.92
557	556	0.852289	6.74	557	556	0.852289	15.36
558	557	0.851574	1.5625	558	557	0.851574	4.92
559	558	0.850858	6.74	559	558	0.850858	15.36
560	559	0.850143	1.5625	560	559	0.850143	4.92
561	560	0.849428	6.74	561	560	0.849428	15.36
562	561	0.848712	1.5625	562	561	0.848712	4.92
563	562	0.847997	6.74	563	562	0.847997	15.36
564	563	0.847282	1.5625	564	563	0.847282	4.92
565	564	0.846567	6.74	565	564	0.846567	15.36
566	565	0.845851	1.5625	566	565	0.845851	4.92
567	566	0.845136	6.74	567	566	0.845136	15.36
568	567	0.844421	1.5625	568	567	0.844421	4.92
569	568	0.843705	6.74	569	568	0.843705	15.36
570	569	0.84299	1.5625	570	569	0.84299	4.92
571	570	0.842275	6.74	571	570	0.842275	15.36
572	571	0.841559	1.5625	572	571	0.841559	4.92
573	572	0.840844	6.74	573	572	0.840844	15.36
574	573	0.840129	1.5625	574	573	0.840129	4.92
575	574	0.839413	6.74	575	574	0.839413	15.36
576	575	0.838698	1.5625	576	575	0.838698	4.92
577	576	0.837983	6.74	577	576	0.837983	15.36
578	577	0.837268	1.5625	578	577	0.837268	4.92
579	578	0.836552	6.74	579	578	0.836552	15.36
580	579	0.835837	1.5625	580	579	0.835837	4.92
581	580	0.835122	6.74	581	580	0.835122	15.36
582	581	0.834406	1.5625	582	581	0.834406	4.92
583	582	0.833691	6.74	583	582	0.833691	15.36
584	583	0.832976	1.5625	584	583	0.832976	4.92
585	584	0.83226	6.74	585	584	0.83226	15.36
586	585	0.831545	1.5625	586	585	0.831545	4.92
587	586	0.83083	6.74	587	586	0.83083	15.36
588	587	0.830114	1.5625	588	587	0.830114	4.92
589	588	0.829399	6.74	589	588	0.829399	15.36
590	589	0.828684	1.5625	590	589	0.828684	4.92
591	590	0.827969	6.74	591	590	0.827969	15.36
592	591	0.827253	1.5625	592	591	0.827253	4.92
593	592	0.826538	6.74	593	592	0.826538	15.36
594	593	0.825823	1.5625	594	593	0.825823	4.92
595	594	0.825107	6.74	595	594	0.825107	15.36
596	595	0.824392	1.5625	596	595	0.824392	4.92
597	596	0.823677	6.74	597	596	0.823677	15.36
598	597	0.822961	1.5625	598	597	0.822961	4.92
599	598	0.822246	6.74	599	598	0.822246	15.36
600	599	0.821531	1.5625	600	599	0.821531	4.92
601	600	0.820815	6.74	601	600	0.820815	15.36
602	601	0.8201	1.5625	602	601	0.8201	4.92
603	602	0.819385	6.74	603	602	0.819385	15.36
604	603	0.81867	1.5625	604	603	0.81867	4.92
605	604	0.817954	6.74	605	604	0.817954	15.36
606	605	0.817239	1.5625	606	605	0.817239	4.92
607	606	0.816524	6.74	607	606	0.816524	15.36
608	607	0.815808	1.5625	608	607	0.815808	4.92
609	608	0.815093	6.74	609	608	0.815093	15.36
610	609	0.814378	1.5625	610	609	0.814378	4.92
611	610	0.813662	6.74	611	610	0.813662	15.36
612	611	0.812947	1.5625	612	611	0.812947	4.92
613	612	0.812232	6.74	613	612	0.812232	15.36
614	613	0.811516	1.5625	614	613	0.811516	4.92
615	614	0.810801	6.74	615	614	0.810801	15.36
616	615	0.810086	1.5625	616	615	0.810086	4.92
617	616	0.809371	6.74	617	616	0.809371	15.36
618	617	0.808655	1.5625	618	617	0.808655	4.92
619	618	0.80794	6.74	619	618	0.80794	15.36
620	619	0.807225	1.5625	620	619	0.807225	4.92
621	620	0.806509	6.74	621	620	0.806509	15.36
622	621	0.805794	1.5625	622	621	0.805794	4.92
623	622	0.805079	6.74	623	622	0.805079	15.36
624	623	0.804363	1.5625	624	623	0.804363	4.92
625	624	0.803648	6.74	625	624	0.803648	15.36
626	625	0.802933	1.5625	626	625	0.802933	4.92
627	626	0.802217	6.74	627	626	0.802217	15.36
628	627	0.801502	1.5625	628	627	0.801502	4.92
629	628	0.800787	6.74	629	628	0.800787	15.36
630	629	0.800072	1.5625	630	629	0.800072	4.92
631	630	0.799356	6.74	631	630	0.799356	15.36
632	631	0.798641	1.5625	632	631	0.798641	4.92
633	632	0.797926	6.74	633	632	0.797926	15.36
634	633	0.79721	1.5625	634	633	0.79721	4.92
635	634	0.796495	6.74	635	634	0.796495	15.36
636	635	0.79578	1.5625	636	635	0.79578	4.92
637	636	0.795064	6.74	637	636	0.795064	15.36
638	637	0.794349	1.5625	638	637	0.794349	4.92
639	638	0.793634	6.74	639	638	0.793634	15.36
640	639	0.792918	1.5625	640	639	0.792918	4.92
641	640	0.792203	6.74	641	640	0.792203	15.36
642	641	0.791488	1.5625	642	641	0.791488	4.92
643	642	0.790773	6.74	643	642	0.790773	15.36
644	643	0.790057	1.5625	644	643	0.790057	4.92
645	644	0.789342	6.74	645	644	0.789342	15.36
646	645	0.788627	1.5625	646	645	0.788627	4.92
647	646	0.787911	6.74	647	646	0.787911	15.36
648	647	0.787196	1.5625	648	647	0.787196	4.92
649	648	0.786481	6.74	649	648	0.786481	15.36
650	649	0.785765	1.5625	650	649	0.785765	4.92
651	650	0.78505	6.74	651	650	0.78505	15.36
652	651	0.784335	1.5625	652	651	0.784335	4.92
653	652	0.783619	6.74	653	652	0.783619	15.36
654	653	0.782904	1.5625	654	653	0.782904	4.92
655	654	0.782189	6.74	655	654	0.782189	15.36
656	655	0.781474	1.5625	656	655	0.781474	4.92
657	656	0.780758	6.74	657	656	0.780758	15.36
658	657	0.780043	1.5625	658	657	0.780043	4.92
659	658	0.779328	6.74	659	658	0.779328	15.36
660	659	0.778612	1.5625	660	659	0.778612	4.92
661	660	0.777897	6.74	661	660	0.777897	15.36
662	661	0.777182	1.5625	662	661	0.777182	4.92
663	662	0.776466	6.74	663	662	0.776466	15.36
664	663	0.775751	1.5625	664	663	0.775751	4.92
665	664	0.775036	6.74	665	664	0.775036	15.36
666	665	0.77432	1.5625	666	665	0.77432	4.92
667	666	0.773605	6.74	667	666	0.773605	15.36
668	667	0.77289	1.5625	668	667	0.77289	4.92
669	668	0.772175	6.74	669	668	0.772175	15.36
670	669	0.771459	1.5625	670	669	0.771459	4.92
671	670	0.770744	6.74	671	670	0.770744	15.36
672	671	0.770029	1.5625	672	671	0.770029	4.92
673	672	0.769313	6.74	673	672	0.769313	15.36
674	673	0.768598	1.5625	674	673	0.768598	4.92
675	674	0.767883	6.74	675	674	0.767883	15.36
676	675	0.767167	1.5625	676	675	0.767167	4.92
677	676	0.766452	6.74	677	676	0.766452	15.36
678	677	0.765737	1.5625	678	677	0.765737	4.92
679	678	0.765021	6.74	679	678	0.765021	15.36
680	679	0.764306	1.5625	680	679	0.764306	4.92
681	680	0.763591	6.74	681	680	0.763591	15.36
682	681	0.762876	1.5625	682	681	0.762876	4.92
683	682	0.76216	6.74	683	682	0.76216	15.36
684	683	0.761445	1.5625	684	683	0.761445	4.92
685	684	0.76073	6.74	685	684	0.76073	15.36
686	685	0.760014	1.5625	686	685	0.760014	4.92
687	686	0.759299	6.74	687	686	0.759299	15.36
688	687	0.758584	1.5625	688	687	0.758584	4.92
689	688	0.757868	6.74	689	688	0.757868	15.36
690	689	0.757153	1.5625	690	689	0.757153	4.92
691	690	0.756438	6.74	691	690	0.756438	15.36
692	691	0.755722	1.5625	692	691	0.755722	4.92
693	692	0.755007	6.74	693	692	0.755007	15.36
694	693	0.754292	1.5625	694	693	0.754292	4.92
695	694	0.753577	6.74	695	694	0.753577	15.36
696	695	0.752861	1.5625	696	695	0.752861	4.92
697	696	0.752146	6.74	697	696	0.752146	15.36
698	697	0.751431	1.5625	698	697	0.751431	4.92
699	698	0.750715	6.74	699	698	0.750715	15.36
700	699	0.75	1.5625	700	699	0.75	4.92

## Sheet: XLSTAT_20220720_195747_1_HID
1	0	1.25	4.9475	1	0	1.25	6.44
2	1	1.24928	0.43	2	1	1.24928	0.53
3	2	1.24857	4.9475	3	2	1.24857	6.44
4	3	1.24785	0.43	4	3	1.24785	0.53
5	4	1.24714	4.9475	5	4	1.24714	6.44
6	5	1.24642	0.43	6	5	1.24642	0.53
7	6	1.24571	4.9475	7	6	1.24571	6.44
8	7	1.24499	0.43	8	7	1.24499	0.53
9	8	1.24428	4.9475	9	8	1.24428	6.44
10	9	1.24356	0.43	10	9	1.24356	0.53
11	10	1.24285	4.9475	11	10	1.24285	6.44
12	11	1.24213	0.43	12	11	1.24213	0.53
13	12	1.24142	4.9475	13	12	1.24142	6.44
14	13	1.2407	0.43	14	13	1.2407	0.53
15	14	1.23999	4.9475	15	14	1.23999	6.44
16	15	1.23927	0.43	16	15	1.23927	0.53
17	16	1.23856	4.9475	17	16	1.23856	6.44
18	17	1.23784	0.43	18	17	1.23784	0.53
19	18	1.23712	4.9475	19	18	1.23712	6.44
20	19	1.23641	0.43	20	19	1.23641	0.53
21	20	1.23569	4.9475	21	20	1.23569	6.44
22	21	1.23498	0.43	22	21	1.23498	0.53
23	22	1.23426	4.9475	23	22	1.23426	6.44
24	23	1.23355	0.43	24	23	1.23355	0.53
25	24	1.23283	4.9475	25	24	1.23283	6.44
26	25	1.23212	0.43	26	25	1.23212	0.53
27	26	1.2314	4.9475	27	26	1.2314	6.44
28	27	1.23069	0.43	28	27	1.23069	0.53
29	28	1.22997	4.9475	29	28	1.22997	6.44
30	29	1.22926	0.43	30	29	1.22926	0.53
31	30	1.22854	4.9475	31	30	1.22854	6.44
32	31	1.22783	0.43	32	31	1.22783	0.53
33	32	1.22711	4.9475	33	32	1.22711	6.44
34	33	1.22639	0.43	34	33	1.22639	0.53
35	34	1.22568	4.9475	35	34	1.22568	6.44
36	35	1.22496	0.43	36	35	1.22496	0.53
37	36	1.22425	4.9475	37	36	1.22425	6.44
38	37	1.22353	0.43	38	37	1.22353	0.53
39	38	1.22282	4.9475	39	38	1.22282	6.44
40	39	1.2221	0.43	40	39	1.2221	0.53
41	40	1.22139	4.9475	41	40	1.22139	6.44
42	41	1.22067	0.43	42	41	1.22067	0.53
43	42	1.21996	4.9475	43	42	1.21996	6.44
44	43	1.21924	0.43	44	43	1.21924	0.53
45	44	1.21853	4.9475	45	44	1.21853	6.44
46	45	1.21781	0.43	46	45	1.21781	0.53
47	46	1.2171	4.9475	47	46	1.2171	6.44
48	47	1.21638	0.43	48	47	1.21638	0.53
49	48	1.21567	4.9475	49	48	1.21567	6.44
50	49	1.21495	0.43	50	49	1.21495	0.53
51	50	1.21423	4.9475	51	50	1.21423	6.44
52	51	1.21352	0.43	52	51	1.21352	0.53
53	52	1.2128	4.9475	53	52	1.2128	6.44
54	53	1.21209	0.43	54	53	1.21209	0.53
55	54	1.21137	4.9475	55	54	1.21137	6.44
56	55	1.21066	0.43	56	55	1.21066	0.53
57	56	1.20994	4.9475	57	56	1.20994	6.44
58	57	1.20923	0.43	58	57	1.20923	0.53
59	58	1.20851	4.9475	59	58	1.20851	6.44
60	59	1.2078	0.43	60	59	1.2078	0.53
61	60	1.20708	4.9475	61	60	1.20708	6.44
62	61	1.20637	0.43	62	61	1.20637	0.53
63	62	1.20565	4.9475	63	62	1.20565	6.44
64	63	1.20494	0.43	64	63	1.20494	0.53
65	64	1.20422	4.9475	65	64	1.20422	6.44
66	65	1.20351	0.43	66	65	1.20351	0.53
67	66	1.20279	4.9475	67	66	1.20279	6.44
68	67	1.20207	0.43	68	67	1.20207	0.53
69	68	1.20136	4.9475	69	68	1.20136	6.44
70	69	1.20064	0.43	70	69	1.20064	0.53
71	70	1.19993	4.9475	71	70	1.19993	6.44
72	71	1.19921	0.43	72	71	1.19921	0.53
73	72	1.1985	4.9475	73	72	1.1985	6.44
74	73	1.19778	0.43	74	73	1.19778	0.53
75	74	1.19707	4.9475	75	74	1.19707	6.44
76	75	1.19635	0.43	76	75	1.19635	0.53
77	76	1.19564	4.9475	77	76	1.19564	6.44
78	77	1.19492	0.43	78	77	1.19492	0.53
79	78	1.19421	4.9475	79	78	1.19421	6.44
80	79	1.19349	0.43	80	79	1.19349	0.53
81	80	1.19278	4.9475	81	80	1.19278	6.44
82	81	1.19206	0.43	82	81	1.19206	0.53
83	82	1.19134	4.9475	83	82	1.19134	6.44
84	83	1.19063	0.43	84	83	1.19063	0.53
85	84	1.18991	4.9475	85	84	1.18991	6.44
86	85	1.1892	0.43	86	85	1.1892	0.53
87	86	1.18848	4.9475	87	86	1.18848	6.44
88	87	1.18777	0.43	88	87	1.18777	0.53
89	88	1.18705	4.9475	89	88	1.18705	6.44
90	89	1.18634	0.43	90	89	1.18634	0.53
91	90	1.18562	4.9475	91	90	1.18562	6.44
92	91	1.18491	0.43	92	91	1.18491	0.53
93	92	1.18419	4.9475	93	92	1.18419	6.44
94	93	1.18348	0.43	94	93	1.18348	0.53
95	94	1.18276	4.9475	95	94	1.18276	6.44
96	95	1.18205	0.43	96	95	1.18205	0.53
97	96	1.18133	4.9475	97	96	1.18133	6.44
98	97	1.18062	0.43	98	97	1.18062	0.53
99	98	1.1799	4.9475	99	98	1.1799	6.44
100	99	1.17918	0.43	100	99	1.17918	0.53
101	100	1.17847	4.9475	101	100	1.17847	6.44
102	101	1.17775	0.43	102	101	1.17775	0.53
103	102	1.17704	4.9475	103	102	1.17704	6.44
104	103	1.17632	0.43	104	103	1.17632	0.53
105	104	1.17561	4.9475	105	104	1.17561	6.44
106	105	1.17489	0.43	106	105	1.17489	0.53
107	106	1.17418	4.9475	107	106	1.17418	6.44
108	107	1.17346	0.43	108	107	1.17346	0.53
109	108	1.17275	4.9475	109	108	1.17275	6.44
110	109	1.17203	0.43	110	109	1.17203	0.53
111	110	1.17132	4.9475	111	110	1.17132	6.44
112	111	1.1706	0.43	112	111	1.1706	0.53
113	112	1.16989	4.9475	113	112	1.16989	6.44
114	113	1.16917	0.43	114	113	1.16917	0.53
115	114	1.16845	4.9475	115	114	1.16845	6.44
116	115	1.16774	0.43	116	115	1.16774	0.53
117	116	1.16702	4.9475	117	116	1.16702	6.44
118	117	1.16631	0.43	118	117	1.16631	0.53
119	118	1.16559	4.9475	119	118	1.16559	6.44
120	119	1.16488	0.43	120	119	1.16488	0.53
121	120	1.16416	4.9475	121	120	1.16416	6.44
122	121	1.16345	0.43	122	121	1.16345	0.53
123	122	1.16273	4.9475	123	122	1.16273	6.44
124	123	1.16202	0.43	124	123	1.16202	0.53
125	124	1.1613	4.9475	125	124	1.1613	6.44
126	125	1.16059	0.43	126	125	1.16059	0.53
127	126	1.15987	4.9475	127	126	1.15987	6.44
128	127	1.15916	0.43	128	127	1.15916	0.53
129	128	1.15844	4.9475	129	128	1.15844	6.44
130	129	1.15773	0.43	130	129	1.15773	0.53
131	130	1.15701	4.9475	131	130	1.15701	6.44
132	131	1.15629	0.43	132	131	1.15629	0.53
133	132	1.15558	4.9475	133	132	1.15558	6.44
134	133	1.15486	0.43	134	133	1.15486	0.53
135	134	1.15415	4.9475	135	134	1.15415	6.44
136	135	1.15343	0.43	136	135	1.15343	0.53
137	136	1.15272	4.9475	137	136	1.15272	6.44
138	137	1.152	0.43	138	137	1.152	0.53
139	138	1.15129	4.9475	139	138	1.15129	6.44
140	139	1.15057	0.43	140	139	1.15057	0.53
141	140	1.14986	4.9475	141	140	1.14986	6.44
142	141	1.14914	0.43	142	141	1.14914	0.53
143	142	1.14843	4.9475	143	142	1.14843	6.44
144	143	1.14771	0.43	144	143	1.14771	0.53
145	144	1.147	4.9475	145	144	1.147	6.44
146	145	1.14628	0.43	146	145	1.14628	0.53
147	146	1.14557	4.9475	147	146	1.14557	6.44
148	147	1.14485	0.43	148	147	1.14485	0.53
149	148	1.14413	4.9475	149	148	1.14413	6.44
150	149	1.14342	0.43	150	149	1.14342	0.53
151	150	1.1427	4.9475	151	150	1.1427	6.44
152	151	1.14199	0.43	152	151	1.14199	0.53
153	152	1.14127	4.9475	153	152	1.14127	6.44
154	153	1.14056	0.43	154	153	1.14056	0.53
155	154	1.13984	4.9475	155	154	1.13984	6.44
156	155	1.13913	0.43	156	155	1.13913	0.53
157	156	1.13841	4.9475	157	156	1.13841	6.44
158	157	1.1377	0.43	158	157	1.1377	0.53
159	158	1.13698	4.9475	159	158	1.13698	6.44
160	159	1.13627	0.43	160	159	1.13627	0.53
161	160	1.13555	4.9475	161	160	1.13555	6.44
162	161	1.13484	0.43	162	161	1.13484	0.53
163	162	1.13412	4.9475	163	162	1.13412	6.44
164	163	1.1334	0.43	164	163	1.1334	0.53
165	164	1.13269	4.9475	165	164	1.13269	6.44
166	165	1.13197	0.43	166	165	1.13197	0.53
167	166	1.13126	4.9475	167	166	1.13126	6.44
168	167	1.13054	0.43	168	167	1.13054	0.53
169	168	1.12983	4.9475	169	168	1.12983	6.44
170	169	1.12911	0.43	170	169	1.12911	0.53
171	170	1.1284	4.9475	171	170	1.1284	6.44
172	171	1.12768	0.43	172	171	1.12768	0.53
173	172	1.12697	4.9475	173	172	1.12697	6.44
174	173	1.12625	0.43	174	173	1.12625	0.53
175	174	1.12554	4.9475	175	174	1.12554	6.44
176	175	1.12482	0.43	176	175	1.12482	0.53
177	176	1.12411	4.9475	177	176	1.12411	6.44
178	177	1.12339	0.43	178	177	1.12339	0.53
179	178	1.12268	4.9475	179	178	1.12268	6.44
180	179	1.12196	0.43	180	179	1.12196	0.53
181	180	1.12124	4.9475	181	180	1.12124	6.44
182	181	1.12053	0.43	182	181	1.12053	0.53
183	182	1.11981	4.9475	183	182	1.11981	6.44
184	183	1.1191	0.43	184	183	1.1191	0.53
185	184	1.11838	4.9475	185	184	1.11838	6.44
186	185	1.11767	0.43	186	185	1.11767	0.53
187	186	1.11695	4.9475	187	186	1.11695	6.44
188	187	1.11624	0.43	188	187	1.11624	0.53
189	188	1.11552	4.9475	189	188	1.11552	6.44
190	189	1.11481	0.43	190	189	1.11481	0.53
191	190	1.11409	4.9475	191	190	1.11409	6.44
192	191	1.11338	0.43	192	191	1.11338	0.53
193	192	1.11266	4.9475	193	192	1.11266	6.44
194	193	1.11195	0.43	194	193	1.11195	0.53
195	194	1.11123	4.9475	195	194	1.11123	6.44
196	195	1.11052	0.43	196	195	1.11052	0.53
197	196	1.1098	4.9475	197	196	1.1098	6.44
198	197	1.10908	0.43	198	197	1.10908	0.53
199	198	1.10837	4.9475	199	198	1.10837	6.44
200	199	1.10765	0.43	200	199	1.10765	0.53
201	200	1.10694	4.9475	201	200	1.10694	6.44
202	201	1.10622	0.43	202	201	1.10622	0.53
203	202	1.10551	4.9475	203	202	1.10551	6.44
204	203	1.10479	0.43	204	203	1.10479	0.53
205	204	1.10408	4.9475	205	204	1.10408	6.44
206	205	1.10336	0.43	206	205	1.10336	0.53
207	206	1.10265	4.9475	207	206	1.10265	6.44
208	207	1.10193	0.43	208	207	1.10193	0.53
209	208	1.10122	4.9475	209	208	1.10122	6.44
210	209	1.1005	0.43	210	209	1.1005	0.53
211	210	1.09979	4.9475	211	210	1.09979	6.44
212	211	1.09907	0.43	212	211	1.09907	0.53
213	212	1.09835	4.9475	213	212	1.09835	6.44
214	213	1.09764	0.43	214	213	1.09764	0.53
215	214	1.09692	4.9475	215	214	1.09692	6.44
216	215	1.09621	0.43	216	215	1.09621	0.53
217	216	1.09549	4.9475	217	216	1.09549	6.44
218	217	1.09478	0.43	218	217	1.09478	0.53
219	218	1.09406	4.9475	219	218	1.09406	6.44
220	219	1.09335	0.43	220	219	1.09335	0.53
221	220	1.09263	4.9475	221	220	1.09263	6.44
222	221	1.09192	0.43	222	221	1.09192	0.53
223	222	1.0912	4.9475	223	222	1.0912	6.44
224	223	1.09049	0.43	224	223	1.09049	0.53
225	224	1.08977	4.9475	225	224	1.08977	6.44
226	225	1.08906	0.43	226	225	1.08906	0.53
227	226	1.08834	4.9475	227	226	1.08834	6.44
228	227	1.08763	0.43	228	227	1.08763	0.53
229	228	1.08691	4.9475	229	228	1.08691	6.44
230	229	1.08619	0.43	230	229	1.08619	0.53
231	230	1.08548	4.9475	231	230	1.08548	6.44
232	231	1.08476	0.43	232	231	1.08476	0.53
233	232	1.08405	4.9475	233	232	1.08405	6.44
234	233	1.08333	0.43	234	233	1.08333	0.53
235	234	1.08262	4.9475	235	234	1.08262	6.44
236	235	1.0819	0.43	236	235	1.0819	0.53
237	236	1.08119	4.9475	237	236	1.08119	6.44
238	237	1.08047	0.43	238	237	1.08047	0.53
239	238	1.07976	4.9475	239	238	1.07976	6.44
240	239	1.07904	0.43	240	239	1.07904	0.53
241	240	1.07833	4.9475	241	240	1.07833	6.44
242	241	1.07761	0.43	242	241	1.07761	0.53
243	242	1.0769	4.9475	243	242	1.0769	6.44
244	243	1.07618	0.43	244	243	1.07618	0.53
245	244	1.07546	4.9475	245	244	1.07546	6.44
246	245	1.07475	0.43	246	245	1.07475	0.53
247	246	1.07403	4.9475	247	246	1.07403	6.44
248	247	1.07332	0.43	248	247	1.07332	0.53
249	248	1.0726	4.9475	249	248	1.0726	6.44
250	249	1.07189	0.43	250	249	1.07189	0.53
251	250	1.07117	4.9475	251	250	1.07117	6.44
252	251	1.07046	0.43	252	251	1.07046	0.53
253	252	1.06974	4.9475	253	252	1.06974	6.44
254	253	1.06903	0.43	254	253	1.06903	0.53
255	254	1.06831	4.9475	255	254	1.06831	6.44
256	255	1.0676	0.43	256	255	1.0676	0.53
257	256	1.06688	4.9475	257	256	1.06688	6.44
258	257	1.06617	0.43	258	257	1.06617	0.53
259	258	1.06545	4.9475	259	258	1.06545	6.44
260	259	1.06474	0.43	260	259	1.06474	0.53
261	260	1.06402	4.9475	261	260	1.06402	6.44
262	261	1.0633	0.43	262	261	1.0633	0.53
263	262	1.06259	4.9475	263	262	1.06259	6.44
264	263	1.06187	0.43	264	263	1.06187	0.53
265	264	1.06116	4.9475	265	264	1.06116	6.44
266	265	1.06044	0.43	266	265	1.06044	0.53
267	266	1.05973	4.9475	267	266	1.05973	6.44
268	267	1.05901	0.43	268	267	1.05901	0.53
269	268	1.0583	4.9475	269	268	1.0583	6.44
270	269	1.05758	0.43	270	269	1.05758	0.53
271	270	1.05687	4.9475	271	270	1.05687	6.44
272	271	1.05615	0.43	272	271	1.05615	0.53
273	272	1.05544	4.9475	273	272	1.05544	6.44
274	273	1.05472	0.43	274	273	1.05472	0.53
275	274	1.05401	4.9475	275	274	1.05401	6.44
276	275	1.05329	0.43	276	275	1.05329	0.53
277	276	1.05258	4.9475	277	276	1.05258	6.44
278	277	1.05186	0.43	278	277	1.05186	0.53
279	278	1.05114	4.9475	279	278	1.05114	6.44
280	279	1.05043	0.43	280	279	1.05043	0.53
281	280	1.04971	4.9475	281	280	1.04971	6.44
282	281	1.049	0.43	282	281	1.049	0.53
283	282	1.04828	4.9475	283	282	1.04828	6.44
284	283	1.04757	0.43	284	283	1.04757	0.53
285	284	1.04685	4.9475	285	284	1.04685	6.44
286	285	1.04614	0.43	286	285	1.04614	0.53
287	286	1.04542	4.9475	287	286	1.04542	6.44
288	287	1.04471	0.43	288	287	1.04471	0.53
289	288	1.04399	4.9475	289	288	1.04399	6.44
290	289	1.04328	0.43	290	289	1.04328	0.53
291	290	1.04256	4.9475	291	290	1.04256	6.44
292	291	1.04185	0.43	292	291	1.04185	0.53
293	292	1.04113	4.9475	293	292	1.04113	6.44
294	293	1.04041	0.43	294	293	1.04041	0.53
295	294	1.0397	4.9475	295	294	1.0397	6.44
296	295	1.03898	0.43	296	295	1.03898	0.53
297	296	1.03827	4.9475	297	296	1.03827	6.44
298	297	1.03755	0.43	298	297	1.03755	0.53
299	298	1.03684	4.9475	299	298	1.03684	6.44
300	299	1.03612	0.43	300	299	1.03612	0.53
301	300	1.03541	4.9475	301	300	1.03541	6.44
302	301	1.03469	0.43	302	301	1.03469	0.53
303	302	1.03398	4.9475	303	302	1.03398	6.44
304	303	1.03326	0.43	304	303	1.03326	0.53
305	304	1.03255	4.9475	305	304	1.03255	6.44
306	305	1.03183	0.43	306	305	1.03183	0.53
307	306	1.03112	4.9475	307	306	1.03112	6.44
308	307	1.0304	0.43	308	307	1.0304	0.53
309	308	1.02969	4.9475	309	308	1.02969	6.44
310	309	1.02897	0.43	310	309	1.02897	0.53
311	310	1.02825	4.9475	311	310	1.02825	6.44
312	311	1.02754	0.43	312	311	1.02754	0.53
313	312	1.02682	4.9475	313	312	1.02682	6.44
314	313	1.02611	0.43	314	313	1.02611	0.53
315	314	1.02539	4.9475	315	314	1.02539	6.44
316	315	1.02468	0.43	316	315	1.02468	0.53
317	316	1.02396	4.9475	317	316	1.02396	6.44
318	317	1.02325	0.43	318	317	1.02325	0.53
319	318	1.02253	4.9475	319	318	1.02253	6.44
320	319	1.02182	0.43	320	319	1.02182	0.53
321	320	1.0211	4.9475	321	320	1.0211	6.44
322	321	1.02039	0.43	322	321	1.02039	0.53
323	322	1.01967	4.9475	323	322	1.01967	6.44
324	323	1.01896	0.43	324	323	1.01896	0.53
325	324	1.01824	4.9475	325	324	1.01824	6.44
326	325	1.01753	0.43	326	325	1.01753	0.53
327	326	1.01681	4.9475	327	326	1.01681	6.44
328	327	1.01609	0.43	328	327	1.01609	0.53
329	328	1.01538	4.9475	329	328	1.01538	6.44
330	329	1.01466	0.43	330	329	1.01466	0.53
331	330	1.01395	4.9475	331	330	1.01395	6.44
332	331	1.01323	0.43	332	331	1.01323	0.53
333	332	1.01252	4.9475	333	332	1.01252	6.44
334	333	1.0118	0.43	334	333	1.0118	0.53
335	334	1.01109	4.9475	335	334	1.01109	6.44
336	335	1.01037	0.43	336	335	1.01037	0.53
337	336	1.00966	4.9475	337	336	1.00966	6.44
338	337	1.00894	0.43	338	337	1.00894	0.53
339	338	1.00823	4.9475	339	338	1.00823	6.44
340	339	1.00751	0.43	340	339	1.00751	0.53
341	340	1.0068	4.9475	341	340	1.0068	6.44
342	341	1.00608	0.43	342	341	1.00608	0.53
343	342	1.00536	4.9475	343	342	1.00536	6.44
344	343	1.00465	0.43	344	343	1.00465	0.53
345	344	1.00393	4.9475	345	344	1.00393	6.44
346	345	1.00322	0.43	346	345	1.00322	0.53
347	346	1.0025	4.9475	347	346	1.0025	6.44
348	347	1.00179	0.43	348	347	1.00179	0.53
349	348	1.00107	4.9475	349	348	1.00107	6.44
350	349	1.00036	0.43	350	349	1.00036	0.53
351	350	0.999642	4.9475	351	350	0.999642	6.44
352	351	0.998927	0.43	352	351	0.998927	0.53
353	352	0.998212	4.9475	353	352	0.998212	6.44
354	353	0.997496	0.43	354	353	0.997496	0.53
355	354	0.996781	4.9475	355	354	0.996781	6.44
356	355	0.996066	0.43	356	355	0.996066	0.53
357	356	0.995351	4.9475	357	356	0.995351	6.44
358	357	0.994635	0.43	358	357	0.994635	0.53
359	358	0.99392	4.9475	359	358	0.99392	6.44
360	359	0.993205	0.43	360	359	0.993205	0.53
361	360	0.992489	4.9475	361	360	0.992489	6.44
362	361	0.991774	0.43	362	361	0.991774	0.53
363	362	0.991059	4.9475	363	362	0.991059	6.44
364	363	0.990343	0.43	364	363	0.990343	0.53
365	364	0.989628	4.9475	365	364	0.989628	6.44
366	365	0.988913	0.43	366	365	0.988913	0.53
367	366	0.988197	4.9475	367	366	0.988197	6.44
368	367	0.987482	0.43	368	367	0.987482	0.53
369	368	0.986767	4.9475	369	368	0.986767	6.44
370	369	0.986052	0.43	370	369	0.986052	0.53
371	370	0.985336	4.9475	371	370	0.985336	6.44
372	371	0.984621	0.43	372	371	0.984621	0.53
373	372	0.983906	4.9475	373	372	0.983906	6.44
374	373	0.98319	0.43	374	373	0.98319	0.53
375	374	0.982475	4.9475	375	374	0.982475	6.44
376	375	0.98176	0.43	376	375	0.98176	0.53
377	376	0.981044	4.9475	377	376	0.981044	6.44
378	377	0.980329	0.43	378	377	0.980329	0.53
379	378	0.979614	4.9475	379	378	0.979614	6.44
380	379	0.978898	0.43	380	379	0.978898	0.53
381	380	0.978183	4.9475	381	380	0.978183	6.44
382	381	0.977468	0.43	382	381	0.977468	0.53
383	382	0.976753	4.9475	383	382	0.976753	6.44
384	383	0.976037	0.43	384	383	0.976037	0.53
385	384	0.975322	4.9475	385	384	0.975322	6.44
386	385	0.974607	0.43	386	385	0.974607	0.53
387	386	0.973891	4.9475	387	386	0.973891	6.44
388	387	0.973176	0.43	388	387	0.973176	0.53
389	388	0.972461	4.9475	389	388	0.972461	6.44
390	389	0.971745	0.43	390	389	0.971745	0.53
391	390	0.97103	4.9475	391	390	0.97103	6.44
392	391	0.970315	0.43	392	391	0.970315	0.53
393	392	0.969599	4.9475	393	392	0.969599	6.44
394	393	0.968884	0.43	394	393	0.968884	0.53
395	394	0.968169	4.9475	395	394	0.968169	6.44
396	395	0.967454	0.43	396	395	0.967454	0.53
397	396	0.966738	4.9475	397	396	0.966738	6.44
398	397	0.966023	0.43	398	397	0.966023	0.53
399	398	0.965308	4.9475	399	398	0.965308	6.44
400	399	0.964592	0.43	400	399	0.964592	0.53
401	400	0.963877	4.9475	401	400	0.963877	6.44
402	401	0.963162	0.43	402	401	0.963162	0.53
403	402	0.962446	4.9475	403	402	0.962446	6.44
404	403	0.961731	0.43	404	403	0.961731	0.53
405	404	0.961016	4.9475	405	404	0.961016	6.44
406	405	0.9603	0.43	406	405	0.9603	0.53
407	406	0.959585	4.9475	407	406	0.959585	6.44
408	407	0.95887	0.43	408	407	0.95887	0.53
409	408	0.958155	4.9475	409	408	0.958155	6.44
410	409	0.957439	0.43	410	409	0.957439	0.53
411	410	0.956724	4.9475	411	410	0.956724	6.44
412	411	0.956009	0.43	412	411	0.956009	0.53
413	412	0.955293	4.9475	413	412	0.955293	6.44
414	413	0.954578	0.43	414	413	0.954578	0.53
415	414	0.953863	4.9475	415	414	0.953863	6.44
416	415	0.953147	0.43	416	415	0.953147	0.53
417	416	0.952432	4.9475	417	416	0.952432	6.44
418	417	0.951717	0.43	418	417	0.951717	0.53
419	418	0.951001	4.9475	419	418	0.951001	6.44
420	419	0.950286	0.43	420	419	0.950286	0.53
421	420	0.949571	4.9475	421	420	0.949571	6.44
422	421	0.948856	0.43	422	421	0.948856	0.53
423	422	0.94814	4.9475	423	422	0.94814	6.44
424	423	0.947425	0.43	424	423	0.947425	0.53
425	424	0.94671	4.9475	425	424	0.94671	6.44
426	425	0.945994	0.43	426	425	0.945994	0.53
427	426	0.945279	4.9475	427	426	0.945279	6.44
428	427	0.944564	0.43	428	427	0.944564	0.53
429	428	0.943848	4.9475	429	428	0.943848	6.44
430	429	0.943133	0.43	430	429	0.943133	0.53
431	430	0.942418	4.9475	431	430	0.942418	6.44
432	431	0.941702	0.43	432	431	0.941702	0.53
433	432	0.940987	4.9475	433	432	0.940987	6.44
434	433	0.940272	0.43	434	433	0.940272	0.53
435	434	0.939557	4.9475	435	434	0.939557	6.44
436	435	0.938841	0.43	436	435	0.938841	0.53
437	436	0.938126	4.9475	437	436	0.938126	6.44
438	437	0.937411	0.43	438	437	0.937411	0.53
439	438	0.936695	4.9475	439	438	0.936695	6.44
440	439	0.93598	0.43	440	439	0.93598	0.53
441	440	0.935265	4.9475	441	440	0.935265	6.44
442	441	0.934549	0.43	442	441	0.934549	0.53
443	442	0.933834	4.9475	443	442	0.933834	6.44
444	443	0.933119	0.43	444	443	0.933119	0.53
445	444	0.932403	4.9475	445	444	0.932403	6.44
446	445	0.931688	0.43	446	445	0.931688	0.53
447	446	0.930973	4.9475	447	446	0.930973	6.44
448	447	0.930258	0.43	448	447	0.930258	0.53
449	448	0.929542	4.9475	449	448	0.929542	6.44
450	449	0.928827	0.43	450	449	0.928827	0.53
451	450	0.928112	4.9475	451	450	0.928112	6.44
452	451	0.927396	0.43	452	451	0.927396	0.53
453	452	0.926681	4.9475	453	452	0.926681	6.44
454	453	0.925966	0.43	454	453	0.925966	0.53
455	454	0.92525	4.9475	455	454	0.92525	6.44
456	455	0.924535	0.43	456	455	0.924535	0.53
457	456	0.92382	4.9475	457	456	0.92382	6.44
458	457	0.923104	0.43	458	457	0.923104	0.53
459	458	0.922389	4.9475	459	458	0.922389	6.44
460	459	0.921674	0.43	460	459	0.921674	0.53
461	460	0.920959	4.9475	461	460	0.920959	6.44
462	461	0.920243	0.43	462	461	0.920243	0.53
463	462	0.919528	4.9475	463	462	0.919528	6.44
464	463	0.918813	0.43	464	463	0.918813	0.53
465	464	0.918097	4.9475	465	464	0.918097	6.44
466	465	0.917382	0.43	466	465	0.917382	0.53
467	466	0.916667	4.9475	467	466	0.916667	6.44
468	467	0.915951	0.43	468	467	0.915951	0.53
469	468	0.915236	4.9475	469	468	0.915236	6.44
470	469	0.914521	0.43	470	469	0.914521	0.53
471	470	0.913805	4.9475	471	470	0.913805	6.44
472	471	0.91309	0.43	472	471	0.91309	0.53
473	472	0.912375	4.9475	473	472	0.912375	6.44
474	473	0.91166	0.43	474	473	0.91166	0.53
475	474	0.910944	4.9475	475	474	0.910944	6.44
476	475	0.910229	0.43	476	475	0.910229	0.53
477	476	0.909514	4.9475	477	476	0.909514	6.44
478	477	0.908798	0.43	478	477	0.908798	0.53
479	478	0.908083	4.9475	479	478	0.908083	6.44
480	479	0.907368	0.43	480	479	0.907368	0.53
481	480	0.906652	4.9475	481	480	0.906652	6.44
482	481	0.905937	0.43	482	481	0.905937	0.53
483	482	0.905222	4.9475	483	482	0.905222	6.44
484	483	0.904506	0.43	484	483	0.904506	0.53
485	484	0.903791	4.9475	485	484	0.903791	6.44
486	485	0.903076	0.43	486	485	0.903076	0.53
487	486	0.902361	4.9475	487	486	0.902361	6.44
488	487	0.901645	0.43	488	487	0.901645	0.53
489	488	0.90093	4.9475	489	488	0.90093	6.44
490	489	0.900215	0.43	490	489	0.900215	0.53
491	490	0.899499	4.9475	491	490	0.899499	6.44
492	491	0.898784	0.43	492	491	0.898784	0.53
493	492	0.898069	4.9475	493	492	0.898069	6.44
494	493	0.897353	0.43	494	493	0.897353	0.53
495	494	0.896638	4.9475	495	494	0.896638	6.44
496	495	0.895923	0.43	496	495	0.895923	0.53
497	496	0.895207	4.9475	497	496	0.895207	6.44
498	497	0.894492	0.43	498	497	0.894492	0.53
499	498	0.893777	4.9475	499	498	0.893777	6.44
500	499	0.893062	0.43	500	499	0.893062	0.53
501	500	0.892346	4.9475	501	500	0.892346	6.44
502	501	0.891631	0.43	502	501	0.891631	0.53
503	502	0.890916	4.9475	503	502	0.890916	6.44
504	503	0.8902	0.43	504	503	0.8902	0.53
505	504	0.889485	4.9475	505	504	0.889485	6.44
506	505	0.88877	0.43	506	505	0.88877	0.53
507	506	0.888054	4.9475	507	506	0.888054	6.44
508	507	0.887339	0.43	508	507	0.887339	0.53
509	508	0.886624	4.9475	509	508	0.886624	6.44
510	509	0.885908	0.43	510	509	0.885908	0.53
511	510	0.885193	4.9475	511	510	0.885193	6.44
512	511	0.884478	0.43	512	511	0.884478	0.53
513	512	0.883763	4.9475	513	512	0.883763	6.44
514	513	0.883047	0.43	514	513	0.883047	0.53
515	514	0.882332	4.9475	515	514	0.882332	6.44
516	515	0.881617	0.43	516	515	0.881617	0.53
517	516	0.880901	4.9475	517	516	0.880901	6.44
518	517	0.880186	0.43	518	517	0.880186	0.53
519	518	0.879471	4.9475	519	518	0.879471	6.44
520	519	0.878755	0.43	520	519	0.878755	0.53
521	520	0.87804	4.9475	521	520	0.87804	6.44
522	521	0.877325	0.43	522	521	0.877325	0.53
523	522	0.876609	4.9475	523	522	0.876609	6.44
524	523	0.875894	0.43	524	523	0.875894	0.53
525	524	0.875179	4.9475	525	524	0.875179	6.44
526	525	0.874464	0.43	526	525	0.874464	0.53
527	526	0.873748	4.9475	527	526	0.873748	6.44
528	527	0.873033	0.43	528	527	0.873033	0.53
529	528	0.872318	4.9475	529	528	0.872318	6.44
530	529	0.871602	0.43	530	529	0.871602	0.53
531	530	0.870887	4.9475	531	530	0.870887	6.44
532	531	0.870172	0.43	532	531	0.870172	0.53
533	532	0.869456	4.9475	533	532	0.869456	6.44
534	533	0.868741	0.43	534	533	0.868741	0.53
535	534	0.868026	4.9475	535	534	0.868026	6.44
536	535	0.86731	0.43	536	535	0.86731	0.53
537	536	0.866595	4.9475	537	536	0.866595	6.44
538	537	0.86588	0.43	538	537	0.86588	0.53
539	538	0.865165	4.9475	539	538	0.865165	6.44
540	539	0.864449	0.43	540	539	0.864449	0.53
541	540	0.863734	4.9475	541	540	0.863734	6.44
542	541	0.863019	0.43	542	541	0.863019	0.53
543	542	0.862303	4.9475	543	542	0.862303	6.44
544	543	0.861588	0.43	544	543	0.861588	0.53
545	544	0.860873	4.9475	545	544	0.860873	6.44
546	545	0.860157	0.43	546	545	0.860157	0.53
547	546	0.859442	4.9475	547	546	0.859442	6.44
548	547	0.858727	0.43	548	547	0.858727	0.53
549	548	0.858011	4.9475	549	548	0.858011	6.44
550	549	0.857296	0.43	550	549	0.857296	0.53
551	550	0.856581	4.9475	551	550	0.856581	6.44
552	551	0.855866	0.43	552	551	0.855866	0.53
553	552	0.85515	4.9475	553	552	0.85515	6.44
554	553	0.854435	0.43	554	553	0.854435	0.53
555	554	0.85372	4.9475	555	554	0.85372	6.44
556	555	0.853004	0.43	556	555	0.853004	0.53
557	556	0.852289	4.9475	557	556	0.852289	6.44
558	557	0.851574	0.43	558	557	0.851574	0.53
559	558	0.850858	4.9475	559	558	0.850858	6.44
560	559	0.850143	0.43	560	559	0.850143	0.53
561	560	0.849428	4.9475	561	560	0.849428	6.44
562	561	0.848712	0.43	562	561	0.848712	0.53
563	562	0.847997	4.9475	563	562	0.847997	6.44
564	563	0.847282	0.43	564	563	0.847282	0.53
565	564	0.846567	4.9475	565	564	0.846567	6.44
566	565	0.845851	0.43	566	565	0.845851	0.53
567	566	0.845136	4.9475	567	566	0.845136	6.44
568	567	0.844421	0.43	568	567	0.844421	0.53
569	568	0.843705	4.9475	569	568	0.843705	6.44
570	569	0.84299	0.43	570	569	0.84299	0.53
571	570	0.842275	4.9475	571	570	0.842275	6.44
572	571	0.841559	0.43	572	571	0.841559	0.53
573	572	0.840844	4.9475	573	572	0.840844	6.44
574	573	0.840129	0.43	574	573	0.840129	0.53
575	574	0.839413	4.9475	575	574	0.839413	6.44
576	575	0.838698	0.43	576	575	0.838698	0.53
577	576	0.837983	4.9475	577	576	0.837983	6.44
578	577	0.837268	0.43	578	577	0.837268	0.53
579	578	0.836552	4.9475	579	578	0.836552	6.44
580	579	0.835837	0.43	580	579	0.835837	0.53
581	580	0.835122	4.9475	581	580	0.835122	6.44
582	581	0.834406	0.43	582	581	0.834406	0.53
583	582	0.833691	4.9475	583	582	0.833691	6.44
584	583	0.832976	0.43	584	583	0.832976	0.53
585	584	0.83226	4.9475	585	584	0.83226	6.44
586	585	0.831545	0.43	586	585	0.831545	0.53
587	586	0.83083	4.9475	587	586	0.83083	6.44
588	587	0.830114	0.43	588	587	0.830114	0.53
589	588	0.829399	4.9475	589	588	0.829399	6.44
590	589	0.828684	0.43	590	589	0.828684	0.53
591	590	0.827969	4.9475	591	590	0.827969	6.44
592	591	0.827253	0.43	592	591	0.827253	0.53
593	592	0.826538	4.9475	593	592	0.826538	6.44
594	593	0.825823	0.43	594	593	0.825823	0.53
595	594	0.825107	4.9475	595	594	0.825107	6.44
596	595	0.824392	0.43	596	595	0.824392	0.53
597	596	0.823677	4.9475	597	596	0.823677	6.44
598	597	0.822961	0.43	598	597	0.822961	0.53
599	598	0.822246	4.9475	599	598	0.822246	6.44
600	599	0.821531	0.43	600	599	0.821531	0.53
601	600	0.820815	4.9475	601	600	0.820815	6.44
602	601	0.8201	0.43	602	601	0.8201	0.53
603	602	0.819385	4.9475	603	602	0.819385	6.44
604	603	0.81867	0.43	604	603	0.81867	0.53
605	604	0.817954	4.9475	605	604	0.817954	6.44
606	605	0.817239	0.43	606	605	0.817239	0.53
607	606	0.816524	4.9475	607	606	0.816524	6.44
608	607	0.815808	0.43	608	607	0.815808	0.53
609	608	0.815093	4.9475	609	608	0.815093	6.44
610	609	0.814378	0.43	610	609	0.814378	0.53
611	610	0.813662	4.9475	611	610	0.813662	6.44
612	611	0.812947	0.43	612	611	0.812947	0.53
613	612	0.812232	4.9475	613	612	0.812232	6.44
614	613	0.811516	0.43	614	613	0.811516	0.53
615	614	0.810801	4.9475	615	614	0.810801	6.44
616	615	0.810086	0.43	616	615	0.810086	0.53
617	616	0.809371	4.9475	617	616	0.809371	6.44
618	617	0.808655	0.43	618	617	0.808655	0.53
619	618	0.80794	4.9475	619	618	0.80794	6.44
620	619	0.807225	0.43	620	619	0.807225	0.53
621	620	0.806509	4.9475	621	620	0.806509	6.44
622	621	0.805794	0.43	622	621	0.805794	0.53
623	622	0.805079	4.9475	623	622	0.805079	6.44
624	623	0.804363	0.43	624	623	0.804363	0.53
625	624	0.803648	4.9475	625	624	0.803648	6.44
626	625	0.802933	0.43	626	625	0.802933	0.53
627	626	0.802217	4.9475	627	626	0.802217	6.44
628	627	0.801502	0.43	628	627	0.801502	0.53
629	628	0.800787	4.9475	629	628	0.800787	6.44
630	629	0.800072	0.43	630	629	0.800072	0.53
631	630	0.799356	4.9475	631	630	0.799356	6.44
632	631	0.798641	0.43	632	631	0.798641	0.53
633	632	0.797926	4.9475	633	632	0.797926	6.44
634	633	0.79721	0.43	634	633	0.79721	0.53
635	634	0.796495	4.9475	635	634	0.796495	6.44
636	635	0.79578	0.43	636	635	0.79578	0.53
637	636	0.795064	4.9475	637	636	0.795064	6.44
638	637	0.794349	0.43	638	637	0.794349	0.53
639	638	0.793634	4.9475	639	638	0.793634	6.44
640	639	0.792918	0.43	640	639	0.792918	0.53
641	640	0.792203	4.9475	641	640	0.792203	6.44
642	641	0.791488	0.43	642	641	0.791488	0.53
643	642	0.790773	4.9475	643	642	0.790773	6.44
644	643	0.790057	0.43	644	643	0.790057	0.53
645	644	0.789342	4.9475	645	644	0.789342	6.44
646	645	0.788627	0.43	646	645	0.788627	0.53
647	646	0.787911	4.9475	647	646	0.787911	6.44
648	647	0.787196	0.43	648	647	0.787196	0.53
649	648	0.786481	4.9475	649	648	0.786481	6.44
650	649	0.785765	0.43	650	649	0.785765	0.53
651	650	0.78505	4.9475	651	650	0.78505	6.44
652	651	0.784335	0.43	652	651	0.784335	0.53
653	652	0.783619	4.9475	653	652	0.783619	6.44
654	653	0.782904	0.43	654	653	0.782904	0.53
655	654	0.782189	4.9475	655	654	0.782189	6.44
656	655	0.781474	0.43	656	655	0.781474	0.53
657	656	0.780758	4.9475	657	656	0.780758	6.44
658	657	0.780043	0.43	658	657	0.780043	0.53
659	658	0.779328	4.9475	659	658	0.779328	6.44
660	659	0.778612	0.43	660	659	0.778612	0.53
661	660	0.777897	4.9475	661	660	0.777897	6.44
662	661	0.777182	0.43	662	661	0.777182	0.53
663	662	0.776466	4.9475	663	662	0.776466	6.44
664	663	0.775751	0.43	664	663	0.775751	0.53
665	664	0.775036	4.9475	665	664	0.775036	6.44
666	665	0.77432	0.43	666	665	0.77432	0.53
667	666	0.773605	4.9475	667	666	0.773605	6.44
668	667	0.77289	0.43	668	667	0.77289	0.53
669	668	0.772175	4.9475	669	668	0.772175	6.44
670	669	0.771459	0.43	670	669	0.771459	0.53
671	670	0.770744	4.9475	671	670	0.770744	6.44
672	671	0.770029	0.43	672	671	0.770029	0.53
673	672	0.769313	4.9475	673	672	0.769313	6.44
674	673	0.768598	0.43	674	673	0.768598	0.53
675	674	0.767883	4.9475	675	674	0.767883	6.44
676	675	0.767167	0.43	676	675	0.767167	0.53
677	676	0.766452	4.9475	677	676	0.766452	6.44
678	677	0.765737	0.43	678	677	0.765737	0.53
679	678	0.765021	4.9475	679	678	0.765021	6.44
680	679	0.764306	0.43	680	679	0.764306	0.53
681	680	0.763591	4.9475	681	680	0.763591	6.44
682	681	0.762876	0.43	682	681	0.762876	0.53
683	682	0.76216	4.9475	683	682	0.76216	6.44
684	683	0.761445	0.43	684	683	0.761445	0.53
685	684	0.76073	4.9475	685	684	0.76073	6.44
686	685	0.760014	0.43	686	685	0.760014	0.53
687	686	0.759299	4.9475	687	686	0.759299	6.44
688	687	0.758584	0.43	688	687	0.758584	0.53
689	688	0.757868	4.9475	689	688	0.757868	6.44
690	689	0.757153	0.43	690	689	0.757153	0.53
691	690	0.756438	4.9475	691	690	0.756438	6.44
692	691	0.755722	0.43	692	691	0.755722	0.53
693	692	0.755007	4.9475	693	692	0.755007	6.44
694	693	0.754292	0.43	694	693	0.754292	0.53
695	694	0.753577	4.9475	695	694	0.753577	6.44
696	695	0.752861	0.43	696	695	0.752861	0.53
697	696	0.752146	4.9475	697	696	0.752146	6.44
698	697	0.751431	0.43	698	697	0.751431	0.53
699	698	0.750715	4.9475	699	698	0.750715	6.44
700	699	0.75	0.43	700	699	0.75	0.53

## Sheet: XLSTAT_20220720_195626_1_HID
1	0	1.25	7.67	1	0	1.25	14.87
2	1	1.24928	2.29	2	1	1.24928	4.4
3	2	1.24857	7.67	3	2	1.24857	14.87
4	3	1.24785	2.29	4	3	1.24785	4.4
5	4	1.24714	7.67	5	4	1.24714	14.87
6	5	1.24642	2.29	6	5	1.24642	4.4
7	6	1.24571	7.67	7	6	1.24571	14.87
8	7	1.24499	2.29	8	7	1.24499	4.4
9	8	1.24428	7.67	9	8	1.24428	14.87
10	9	1.24356	2.29	10	9	1.24356	4.4
11	10	1.24285	7.67	11	10	1.24285	14.87
12	11	1.24213	2.29	12	11	1.24213	4.4
13	12	1.24142	7.67	13	12	1.24142	14.87
14	13	1.2407	2.29	14	13	1.2407	4.4
15	14	1.23999	7.67	15	14	1.23999	14.87
16	15	1.23927	2.29	16	15	1.23927	4.4
17	16	1.23856	7.67	17	16	1.23856	14.87
18	17	1.23784	2.29	18	17	1.23784	4.4
19	18	1.23712	7.67	19	18	1.23712	14.87
20	19	1.23641	2.29	20	19	1.23641	4.4
21	20	1.23569	7.67	21	20	1.23569	14.87
22	21	1.23498	2.29	22	21	1.23498	4.4
23	22	1.23426	7.67	23	22	1.23426	14.87
24	23	1.23355	2.29	24	23	1.23355	4.4
25	24	1.23283	7.67	25	24	1.23283	14.87
26	25	1.23212	2.29	26	25	1.23212	4.4
27	26	1.2314	7.67	27	26	1.2314	14.87
28	27	1.23069	2.29	28	27	1.23069	4.4
29	28	1.22997	7.67	29	28	1.22997	14.87
30	29	1.22926	2.29	30	29	1.22926	4.4
31	30	1.22854	7.67	31	30	1.22854	14.87
32	31	1.22783	2.29	32	31	1.22783	4.4
33	32	1.22711	7.67	33	32	1.22711	14.87
34	33	1.22639	2.29	34	33	1.22639	4.4
35	34	1.22568	7.67	35	34	1.22568	14.87
36	35	1.22496	2.29	36	35	1.22496	4.4
37	36	1.22425	7.67	37	36	1.22425	14.87
38	37	1.22353	2.29	38	37	1.22353	4.4
39	38	1.22282	7.67	39	38	1.22282	14.87
40	39	1.2221	2.29	40	39	1.2221	4.4
41	40	1.22139	7.67	41	40	1.22139	14.87
42	41	1.22067	2.29	42	41	1.22067	4.4
43	42	1.21996	7.67	43	42	1.21996	14.87
44	43	1.21924	2.29	44	43	1.21924	4.4
45	44	1.21853	7.67	45	44	1.21853	14.87
46	45	1.21781	2.29	46	45	1.21781	4.4
47	46	1.2171	7.67	47	46	1.2171	14.87
48	47	1.21638	2.29	48	47	1.21638	4.4
49	48	1.21567	7.67	49	48	1.21567	14.87
50	49	1.21495	2.29	50	49	1.21495	4.4
51	50	1.21423	7.67	51	50	1.21423	14.87
52	51	1.21352	2.29	52	51	1.21352	4.4
53	52	1.2128	7.67	53	52	1.2128	14.87
54	53	1.21209	2.29	54	53	1.21209	4.4
55	54	1.21137	7.67	55	54	1.21137	14.87
56	55	1.21066	2.29	56	55	1.21066	4.4
57	56	1.20994	7.67	57	56	1.20994	14.87
58	57	1.20923	2.29	58	57	1.20923	4.4
59	58	1.20851	7.67	59	58	1.20851	14.87
60	59	1.2078	2.29	60	59	1.2078	4.4
61	60	1.20708	7.67	61	60	1.20708	14.87
62	61	1.20637	2.29	62	61	1.20637	4.4
63	62	1.20565	7.67	63	62	1.20565	14.87
64	63	1.20494	2.29	64	63	1.20494	4.4
65	64	1.20422	7.67	65	64	1.20422	14.87
66	65	1.20351	2.29	66	65	1.20351	4.4
67	66	1.20279	7.67	67	66	1.20279	14.87
68	67	1.20207	2.29	68	67	1.20207	4.4
69	68	1.20136	7.67	69	68	1.20136	14.87
70	69	1.20064	2.29	70	69	1.20064	4.4
71	70	1.19993	7.67	71	70	1.19993	14.87
72	71	1.19921	2.29	72	71	1.19921	4.4
73	72	1.1985	7.67	73	72	1.1985	14.87
74	73	1.19778	2.29	74	73	1.19778	4.4
75	74	1.19707	7.67	75	74	1.19707	14.87
76	75	1.19635	2.29	76	75	1.19635	4.4
77	76	1.19564	7.67	77	76	1.19564	14.87
78	77	1.19492	2.29	78	77	1.19492	4.4
79	78	1.19421	7.67	79	78	1.19421	14.87
80	79	1.19349	2.29	80	79	1.19349	4.4
81	80	1.19278	7.67	81	80	1.19278	14.87
82	81	1.19206	2.29	82	81	1.19206	4.4
83	82	1.19134	7.67	83	82	1.19134	14.87
84	83	1.19063	2.29	84	83	1.19063	4.4
85	84	1.18991	7.67	85	84	1.18991	14.87
86	85	1.1892	2.29	86	85	1.1892	4.4
87	86	1.18848	7.67	87	86	1.18848	14.87
88	87	1.18777	2.29	88	87	1.18777	4.4
89	88	1.18705	7.67	89	88	1.18705	14.87
90	89	1.18634	2.29	90	89	1.18634	4.4
91	90	1.18562	7.67	91	90	1.18562	14.87
92	91	1.18491	2.29	92	91	1.18491	4.4
93	92	1.18419	7.67	93	92	1.18419	14.87
94	93	1.18348	2.29	94	93	1.18348	4.4
95	94	1.18276	7.67	95	94	1.18276	14.87
96	95	1.18205	2.29	96	95	1.18205	4.4
97	96	1.18133	7.67	97	96	1.18133	14.87
98	97	1.18062	2.29	98	97	1.18062	4.4
99	98	1.1799	7.67	99	98	1.1799	14.87
100	99	1.17918	2.29	100	99	1.17918	4.4
101	100	1.17847	7.67	101	100	1.17847	14.87
102	101	1.17775	2.29	102	101	1.17775	4.4
103	102	1.17704	7.67	103	102	1.17704	14.87
104	103	1.17632	2.29	104	103	1.17632	4.4
105	104	1.17561	7.67	105	104	1.17561	14.87
106	105	1.17489	2.29	106	105	1.17489	4.4
107	106	1.17418	7.67	107	106	1.17418	14.87
108	107	1.17346	2.29	108	107	1.17346	4.4
109	108	1.17275	7.67	109	108	1.17275	14.87
110	109	1.17203	2.29	110	109	1.17203	4.4
111	110	1.17132	7.67	111	110	1.17132	14.87
112	111	1.1706	2.29	112	111	1.1706	4.4
113	112	1.16989	7.67	113	112	1.16989	14.87
114	113	1.16917	2.29	114	113	1.16917	4.4
115	114	1.16845	7.67	115	114	1.16845	14.87
116	115	1.16774	2.29	116	115	1.16774	4.4
117	116	1.16702	7.67	117	116	1.16702	14.87
118	117	1.16631	2.29	118	117	1.16631	4.4
119	118	1.16559	7.67	119	118	1.16559	14.87
120	119	1.16488	2.29	120	119	1.16488	4.4
121	120	1.16416	7.67	121	120	1.16416	14.87
122	121	1.16345	2.29	122	121	1.16345	4.4
123	122	1.16273	7.67	123	122	1.16273	14.87
124	123	1.16202	2.29	124	123	1.16202	4.4
125	124	1.1613	7.67	125	124	1.1613	14.87
126	125	1.16059	2.29	126	125	1.16059	4.4
127	126	1.15987	7.67	127	126	1.15987	14.87
128	127	1.15916	2.29	128	127	1.15916	4.4
129	128	1.15844	7.67	129	128	1.15844	14.87
130	129	1.15773	2.29	130	129	1.15773	4.4
131	130	1.15701	7.67	131	130	1.15701	14.87
132	131	1.15629	2.29	132	131	1.15629	4.4
133	132	1.15558	7.67	133	132	1.15558	14.87
134	133	1.15486	2.29	134	133	1.15486	4.4
135	134	1.15415	7.67	135	134	1.15415	14.87
136	135	1.15343	2.29	136	135	1.15343	4.4
137	136	1.15272	7.67	137	136	1.15272	14.87
138	137	1.152	2.29	138	137	1.152	4.4
139	138	1.15129	7.67	139	138	1.15129	14.87
140	139	1.15057	2.29	140	139	1.15057	4.4
141	140	1.14986	7.67	141	140	1.14986	14.87
142	141	1.14914	2.29	142	141	1.14914	4.4
143	142	1.14843	7.67	143	142	1.14843	14.87
144	143	1.14771	2.29	144	143	1.14771	4.4
145	144	1.147	7.67	145	144	1.147	14.87
146	145	1.14628	2.29	146	145	1.14628	4.4
147	146	1.14557	7.67	147	146	1.14557	14.87
148	147	1.14485	2.29	148	147	1.14485	4.4
149	148	1.14413	7.67	149	148	1.14413	14.87
150	149	1.14342	2.29	150	149	1.14342	4.4
151	150	1.1427	7.67	151	150	1.1427	14.87
152	151	1.14199	2.29	152	151	1.14199	4.4
153	152	1.14127	7.67	153	152	1.14127	14.87
154	153	1.14056	2.29	154	153	1.14056	4.4
155	154	1.13984	7.67	155	154	1.13984	14.87
156	155	1.13913	2.29	156	155	1.13913	4.4
157	156	1.13841	7.67	157	156	1.13841	14.87
158	157	1.1377	2.29	158	157	1.1377	4.4
159	158	1.13698	7.67	159	158	1.13698	14.87
160	159	1.13627	2.29	160	159	1.13627	4.4
161	160	1.13555	7.67	161	160	1.13555	14.87
162	161	1.13484	2.29	162	161	1.13484	4.4
163	162	1.13412	7.67	163	162	1.13412	14.87
164	163	1.1334	2.29	164	163	1.1334	4.4
165	164	1.13269	7.67	165	164	1.13269	14.87
166	165	1.13197	2.29	166	165	1.13197	4.4
167	166	1.13126	7.67	167	166	1.13126	14.87
168	167	1.13054	2.29	168	167	1.13054	4.4
169	168	1.12983	7.67	169	168	1.12983	14.87
170	169	1.12911	2.29	170	169	1.12911	4.4
171	170	1.1284	7.67	171	170	1.1284	14.87
172	171	1.12768	2.29	172	171	1.12768	4.4
173	172	1.12697	7.67	173	172	1.12697	14.87
174	173	1.12625	2.29	174	173	1.12625	4.4
175	174	1.12554	7.67	175	174	1.12554	14.87
176	175	1.12482	2.29	176	175	1.12482	4.4
177	176	1.12411	7.67	177	176	1.12411	14.87
178	177	1.12339	2.29	178	177	1.12339	4.4
179	178	1.12268	7.67	179	178	1.12268	14.87
180	179	1.12196	2.29	180	179	1.12196	4.4
181	180	1.12124	7.67	181	180	1.12124	14.87
182	181	1.12053	2.29	182	181	1.12053	4.4
183	182	1.11981	7.67	183	182	1.11981	14.87
184	183	1.1191	2.29	184	183	1.1191	4.4
185	184	1.11838	7.67	185	184	1.11838	14.87
186	185	1.11767	2.29	186	185	1.11767	4.4
187	186	1.11695	7.67	187	186	1.11695	14.87
188	187	1.11624	2.29	188	187	1.11624	4.4
189	188	1.11552	7.67	189	188	1.11552	14.87
190	189	1.11481	2.29	190	189	1.11481	4.4
191	190	1.11409	7.67	191	190	1.11409	14.87
192	191	1.11338	2.29	192	191	1.11338	4.4
193	192	1.11266	7.67	193	192	1.11266	14.87
194	193	1.11195	2.29	194	193	1.11195	4.4
195	194	1.11123	7.67	195	194	1.11123	14.87
196	195	1.11052	2.29	196	195	1.11052	4.4
197	196	1.1098	7.67	197	196	1.1098	14.87
198	197	1.10908	2.29	198	197	1.10908	4.4
199	198	1.10837	7.67	199	198	1.10837	14.87
200	199	1.10765	2.29	200	199	1.10765	4.4
201	200	1.10694	7.67	201	200	1.10694	14.87
202	201	1.10622	2.29	202	201	1.10622	4.4
203	202	1.10551	7.67	203	202	1.10551	14.87
204	203	1.10479	2.29	204	203	1.10479	4.4
205	204	1.10408	7.67	205	204	1.10408	14.87
206	205	1.10336	2.29	206	205	1.10336	4.4
207	206	1.10265	7.67	207	206	1.10265	14.87
208	207	1.10193	2.29	208	207	1.10193	4.4
209	208	1.10122	7.67	209	208	1.10122	14.87
210	209	1.1005	2.29	210	209	1.1005	4.4
211	210	1.09979	7.67	211	210	1.09979	14.87
212	211	1.09907	2.29	212	211	1.09907	4.4
213	212	1.09835	7.67	213	212	1.09835	14.87
214	213	1.09764	2.29	214	213	1.09764	4.4
215	214	1.09692	7.67	215	214	1.09692	14.87
216	215	1.09621	2.29	216	215	1.09621	4.4
217	216	1.09549	7.67	217	216	1.09549	14.87
218	217	1.09478	2.29	218	217	1.09478	4.4
219	218	1.09406	7.67	219	218	1.09406	14.87
220	219	1.09335	2.29	220	219	1.09335	4.4
221	220	1.09263	7.67	221	220	1.09263	14.87
222	221	1.09192	2.29	222	221	1.09192	4.4
223	222	1.0912	7.67	223	222	1.0912	14.87
224	223	1.09049	2.29	224	223	1.09049	4.4
225	224	1.08977	7.67	225	224	1.08977	14.87
226	225	1.08906	2.29	226	225	1.08906	4.4
227	226	1.08834	7.67	227	226	1.08834	14.87
228	227	1.08763	2.29	228	227	1.08763	4.4
229	228	1.08691	7.67	229	228	1.08691	14.87
230	229	1.08619	2.29	230	229	1.08619	4.4
231	230	1.08548	7.67	231	230	1.08548	14.87
232	231	1.08476	2.29	232	231	1.08476	4.4
233	232	1.08405	7.67	233	232	1.08405	14.87
234	233	1.08333	2.29	234	233	1.08333	4.4
235	234	1.08262	7.67	235	234	1.08262	14.87
236	235	1.0819	2.29	236	235	1.0819	4.4
237	236	1.08119	7.67	237	236	1.08119	14.87
238	237	1.08047	2.29	238	237	1.08047	4.4
239	238	1.07976	7.67	239	238	1.07976	14.87
240	239	1.07904	2.29	240	239	1.07904	4.4
241	240	1.07833	7.67	241	240	1.07833	14.87
242	241	1.07761	2.29	242	241	1.07761	4.4
243	242	1.0769	7.67	243	242	1.0769	14.87
244	243	1.07618	2.29	244	243	1.07618	4.4
245	244	1.07546	7.67	245	244	1.07546	14.87
246	245	1.07475	2.29	246	245	1.07475	4.4
247	246	1.07403	7.67	247	246	1.07403	14.87
248	247	1.07332	2.29	248	247	1.07332	4.4
249	248	1.0726	7.67	249	248	1.0726	14.87
250	249	1.07189	2.29	250	249	1.07189	4.4
251	250	1.07117	7.67	251	250	1.07117	14.87
252	251	1.07046	2.29	252	251	1.07046	4.4
253	252	1.06974	7.67	253	252	1.06974	14.87
254	253	1.06903	2.29	254	253	1.06903	4.4
255	254	1.06831	7.67	255	254	1.06831	14.87
256	255	1.0676	2.29	256	255	1.0676	4.4
257	256	1.06688	7.67	257	256	1.06688	14.87
258	257	1.06617	2.29	258	257	1.06617	4.4
259	258	1.06545	7.67	259	258	1.06545	14.87
260	259	1.06474	2.29	260	259	1.06474	4.4
261	260	1.06402	7.67	261	260	1.06402	14.87
262	261	1.0633	2.29	262	261	1.0633	4.4
263	262	1.06259	7.67	263	262	1.06259	14.87
264	263	1.06187	2.29	264	263	1.06187	4.4
265	264	1.06116	7.67	265	264	1.06116	14.87
266	265	1.06044	2.29	266	265	1.06044	4.4
267	266	1.05973	7.67	267	266	1.05973	14.87
268	267	1.05901	2.29	268	267	1.05901	4.4
269	268	1.0583	7.67	269	268	1.0583	14.87
270	269	1.05758	2.29	270	269	1.05758	4.4
271	270	1.05687	7.67	271	270	1.05687	14.87
272	271	1.05615	2.29	272	271	1.05615	4.4
273	272	1.05544	7.67	273	272	1.05544	14.87
274	273	1.05472	2.29	274	273	1.05472	4.4
275	274	1.05401	7.67	275	274	1.05401	14.87
276	275	1.05329	2.29	276	275	1.05329	4.4
277	276	1.05258	7.67	277	276	1.05258	14.87
278	277	1.05186	2.29	278	277	1.05186	4.4
279	278	1.05114	7.67	279	278	1.05114	14.87
280	279	1.05043	2.29	280	279	1.05043	4.4
281	280	1.04971	7.67	281	280	1.04971	14.87
282	281	1.049	2.29	282	281	1.049	4.4
283	282	1.04828	7.67	283	282	1.04828	14.87
284	283	1.04757	2.29	284	283	1.04757	4.4
285	284	1.04685	7.67	285	284	1.04685	14.87
286	285	1.04614	2.29	286	285	1.04614	4.4
287	286	1.04542	7.67	287	286	1.04542	14.87
288	287	1.04471	2.29	288	287	1.04471	4.4
289	288	1.04399	7.67	289	288	1.04399	14.87
290	289	1.04328	2.29	290	289	1.04328	4.4
291	290	1.04256	7.67	291	290	1.04256	14.87
292	291	1.04185	2.29	292	291	1.04185	4.4
293	292	1.04113	7.67	293	292	1.04113	14.87
294	293	1.04041	2.29	294	293	1.04041	4.4
295	294	1.0397	7.67	295	294	1.0397	14.87
296	295	1.03898	2.29	296	295	1.03898	4.4
297	296	1.03827	7.67	297	296	1.03827	14.87
298	297	1.03755	2.29	298	297	1.03755	4.4
299	298	1.03684	7.67	299	298	1.03684	14.87
300	299	1.03612	2.29	300	299	1.03612	4.4
301	300	1.03541	7.67	301	300	1.03541	14.87
302	301	1.03469	2.29	302	301	1.03469	4.4
303	302	1.03398	7.67	303	302	1.03398	14.87
304	303	1.03326	2.29	304	303	1.03326	4.4
305	304	1.03255	7.67	305	304	1.03255	14.87
306	305	1.03183	2.29	306	305	1.03183	4.4
307	306	1.03112	7.67	307	306	1.03112	14.87
308	307	1.0304	2.29	308	307	1.0304	4.4
309	308	1.02969	7.67	309	308	1.02969	14.87
310	309	1.02897	2.29	310	309	1.02897	4.4
311	310	1.02825	7.67	311	310	1.02825	14.87
312	311	1.02754	2.29	312	311	1.02754	4.4
313	312	1.02682	7.67	313	312	1.02682	14.87
314	313	1.02611	2.29	314	313	1.02611	4.4
315	314	1.02539	7.67	315	314	1.02539	14.87
316	315	1.02468	2.29	316	315	1.02468	4.4
317	316	1.02396	7.67	317	316	1.02396	14.87
318	317	1.02325	2.29	318	317	1.02325	4.4
319	318	1.02253	7.67	319	318	1.02253	14.87
320	319	1.02182	2.29	320	319	1.02182	4.4
321	320	1.0211	7.67	321	320	1.0211	14.87
322	321	1.02039	2.29	322	321	1.02039	4.4
323	322	1.01967	7.67	323	322	1.01967	14.87
324	323	1.01896	2.29	324	323	1.01896	4.4
325	324	1.01824	7.67	325	324	1.01824	14.87
326	325	1.01753	2.29	326	325	1.01753	4.4
327	326	1.01681	7.67	327	326	1.01681	14.87
328	327	1.01609	2.29	328	327	1.01609	4.4
329	328	1.01538	7.67	329	328	1.01538	14.87
330	329	1.01466	2.29	330	329	1.01466	4.4
331	330	1.01395	7.67	331	330	1.01395	14.87
332	331	1.01323	2.29	332	331	1.01323	4.4
333	332	1.01252	7.67	333	332	1.01252	14.87
334	333	1.0118	2.29	334	333	1.0118	4.4
335	334	1.01109	7.67	335	334	1.01109	14.87
336	335	1.01037	2.29	336	335	1.01037	4.4
337	336	1.00966	7.67	337	336	1.00966	14.87
338	337	1.00894	2.29	338	337	1.00894	4.4
339	338	1.00823	7.67	339	338	1.00823	14.87
340	339	1.00751	2.29	340	339	1.00751	4.4
341	340	1.0068	7.67	341	340	1.0068	14.87
342	341	1.00608	2.29	342	341	1.00608	4.4
343	342	1.00536	7.67	343	342	1.00536	14.87
344	343	1.00465	2.29	344	343	1.00465	4.4
345	344	1.00393	7.67	345	344	1.00393	14.87
346	345	1.00322	2.29	346	345	1.00322	4.4
347	346	1.0025	7.67	347	346	1.0025	14.87
348	347	1.00179	2.29	348	347	1.00179	4.4
349	348	1.00107	7.67	349	348	1.00107	14.87
350	349	1.00036	2.29	350	349	1.00036	4.4
351	350	0.999642	7.67	351	350	0.999642	14.87
352	351	0.998927	2.29	352	351	0.998927	4.4
353	352	0.998212	7.67	353	352	0.998212	14.87
354	353	0.997496	2.29	354	353	0.997496	4.4
355	354	0.996781	7.67	355	354	0.996781	14.87
356	355	0.996066	2.29	356	355	0.996066	4.4
357	356	0.995351	7.67	357	356	0.995351	14.87
358	357	0.994635	2.29	358	357	0.994635	4.4
359	358	0.99392	7.67	359	358	0.99392	14.87
360	359	0.993205	2.29	360	359	0.993205	4.4
361	360	0.992489	7.67	361	360	0.992489	14.87
362	361	0.991774	2.29	362	361	0.991774	4.4
363	362	0.991059	7.67	363	362	0.991059	14.87
364	363	0.990343	2.29	364	363	0.990343	4.4
365	364	0.989628	7.67	365	364	0.989628	14.87
366	365	0.988913	2.29	366	365	0.988913	4.4
367	366	0.988197	7.67	367	366	0.988197	14.87
368	367	0.987482	2.29	368	367	0.987482	4.4
369	368	0.986767	7.67	369	368	0.986767	14.87
370	369	0.986052	2.29	370	369	0.986052	4.4
371	370	0.985336	7.67	371	370	0.985336	14.87
372	371	0.984621	2.29	372	371	0.984621	4.4
373	372	0.983906	7.67	373	372	0.983906	14.87
374	373	0.98319	2.29	374	373	0.98319	4.4
375	374	0.982475	7.67	375	374	0.982475	14.87
376	375	0.98176	2.29	376	375	0.98176	4.4
377	376	0.981044	7.67	377	376	0.981044	14.87
378	377	0.980329	2.29	378	377	0.980329	4.4
379	378	0.979614	7.67	379	378	0.979614	14.87
380	379	0.978898	2.29	380	379	0.978898	4.4
381	380	0.978183	7.67	381	380	0.978183	14.87
382	381	0.977468	2.29	382	381	0.977468	4.4
383	382	0.976753	7.67	383	382	0.976753	14.87
384	383	0.976037	2.29	384	383	0.976037	4.4
385	384	0.975322	7.67	385	384	0.975322	14.87
386	385	0.974607	2.29	386	385	0.974607	4.4
387	386	0.973891	7.67	387	386	0.973891	14.87
388	387	0.973176	2.29	388	387	0.973176	4.4
389	388	0.972461	7.67	389	388	0.972461	14.87
390	389	0.971745	2.29	390	389	0.971745	4.4
391	390	0.97103	7.67	391	390	0.97103	14.87
392	391	0.970315	2.29	392	391	0.970315	4.4
393	392	0.969599	7.67	393	392	0.969599	14.87
394	393	0.968884	2.29	394	393	0.968884	4.4
395	394	0.968169	7.67	395	394	0.968169	14.87
396	395	0.967454	2.29	396	395	0.967454	4.4
397	396	0.966738	7.67	397	396	0.966738	14.87
398	397	0.966023	2.29	398	397	0.966023	4.4
399	398	0.965308	7.67	399	398	0.965308	14.87
400	399	0.964592	2.29	400	399	0.964592	4.4
401	400	0.963877	7.67	401	400	0.963877	14.87
402	401	0.963162	2.29	402	401	0.963162	4.4
403	402	0.962446	7.67	403	402	0.962446	14.87
404	403	0.961731	2.29	404	403	0.961731	4.4
405	404	0.961016	7.67	405	404	0.961016	14.87
406	405	0.9603	2.29	406	405	0.9603	4.4
407	406	0.959585	7.67	407	406	0.959585	14.87
408	407	0.95887	2.29	408	407	0.95887	4.4
409	408	0.958155	7.67	409	408	0.958155	14.87
410	409	0.957439	2.29	410	409	0.957439	4.4
411	410	0.956724	7.67	411	410	0.956724	14.87
412	411	0.956009	2.29	412	411	0.956009	4.4
413	412	0.955293	7.67	413	412	0.955293	14.87
414	413	0.954578	2.29	414	413	0.954578	4.4
415	414	0.953863	7.67	415	414	0.953863	14.87
416	415	0.953147	2.29	416	415	0.953147	4.4
417	416	0.952432	7.67	417	416	0.952432	14.87
418	417	0.951717	2.29	418	417	0.951717	4.4
419	418	0.951001	7.67	419	418	0.951001	14.87
420	419	0.950286	2.29	420	419	0.950286	4.4
421	420	0.949571	7.67	421	420	0.949571	14.87
422	421	0.948856	2.29	422	421	0.948856	4.4
423	422	0.94814	7.67	423	422	0.94814	14.87
424	423	0.947425	2.29	424	423	0.947425	4.4
425	424	0.94671	7.67	425	424	0.94671	14.87
426	425	0.945994	2.29	426	425	0.945994	4.4
427	426	0.945279	7.67	427	426	0.945279	14.87
428	427	0.944564	2.29	428	427	0.944564	4.4
429	428	0.943848	7.67	429	428	0.943848	14.87
430	429	0.943133	2.29	430	429	0.943133	4.4
431	430	0.942418	7.67	431	430	0.942418	14.87
432	431	0.941702	2.29	432	431	0.941702	4.4
433	432	0.940987	7.67	433	432	0.940987	14.87
434	433	0.940272	2.29	434	433	0.940272	4.4
435	434	0.939557	7.67	435	434	0.939557	14.87
436	435	0.938841	2.29	436	435	0.938841	4.4
437	436	0.938126	7.67	437	436	0.938126	14.87
438	437	0.937411	2.29	438	437	0.937411	4.4
439	438	0.936695	7.67	439	438	0.936695	14.87
440	439	0.93598	2.29	440	439	0.93598	4.4
441	440	0.935265	7.67	441	440	0.935265	14.87
442	441	0.934549	2.29	442	441	0.934549	4.4
443	442	0.933834	7.67	443	442	0.933834	14.87
444	443	0.933119	2.29	444	443	0.933119	4.4
445	444	0.932403	7.67	445	444	0.932403	14.87
446	445	0.931688	2.29	446	445	0.931688	4.4
447	446	0.930973	7.67	447	446	0.930973	14.87
448	447	0.930258	2.29	448	447	0.930258	4.4
449	448	0.929542	7.67	449	448	0.929542	14.87
450	449	0.928827	2.29	450	449	0.928827	4.4
451	450	0.928112	7.67	451	450	0.928112	14.87
452	451	0.927396	2.29	452	451	0.927396	4.4
453	452	0.926681	7.67	453	452	0.926681	14.87
454	453	0.925966	2.29	454	453	0.925966	4.4
455	454	0.92525	7.67	455	454	0.92525	14.87
456	455	0.924535	2.29	456	455	0.924535	4.4
457	456	0.92382	7.67	457	456	0.92382	14.87
458	457	0.923104	2.29	458	457	0.923104	4.4
459	458	0.922389	7.67	459	458	0.922389	14.87
460	459	0.921674	2.29	460	459	0.921674	4.4
461	460	0.920959	7.67	461	460	0.920959	14.87
462	461	0.920243	2.29	462	461	0.920243	4.4
463	462	0.919528	7.67	463	462	0.919528	14.87
464	463	0.918813	2.29	464	463	0.918813	4.4
465	464	0.918097	7.67	465	464	0.918097	14.87
466	465	0.917382	2.29	466	465	0.917382	4.4
467	466	0.916667	7.67	467	466	0.916667	14.87
468	467	0.915951	2.29	468	467	0.915951	4.4
469	468	0.915236	7.67	469	468	0.915236	14.87
470	469	0.914521	2.29	470	469	0.914521	4.4
471	470	0.913805	7.67	471	470	0.913805	14.87
472	471	0.91309	2.29	472	471	0.91309	4.4
473	472	0.912375	7.67	473	472	0.912375	14.87
474	473	0.91166	2.29	474	473	0.91166	4.4
475	474	0.910944	7.67	475	474	0.910944	14.87
476	475	0.910229	2.29	476	475	0.910229	4.4
477	476	0.909514	7.67	477	476	0.909514	14.87
478	477	0.908798	2.29	478	477	0.908798	4.4
479	478	0.908083	7.67	479	478	0.908083	14.87
480	479	0.907368	2.29	480	479	0.907368	4.4
481	480	0.906652	7.67	481	480	0.906652	14.87
482	481	0.905937	2.29	482	481	0.905937	4.4
483	482	0.905222	7.67	483	482	0.905222	14.87
484	483	0.904506	2.29	484	483	0.904506	4.4
485	484	0.903791	7.67	485	484	0.903791	14.87
486	485	0.903076	2.29	486	485	0.903076	4.4
487	486	0.902361	7.67	487	486	0.902361	14.87
488	487	0.901645	2.29	488	487	0.901645	4.4
489	488	0.90093	7.67	489	488	0.90093	14.87
490	489	0.900215	2.29	490	489	0.900215	4.4
491	490	0.899499	7.67	491	490	0.899499	14.87
492	491	0.898784	2.29	492	491	0.898784	4.4
493	492	0.898069	7.67	493	492	0.898069	14.87
494	493	0.897353	2.29	494	493	0.897353	4.4
495	494	0.896638	7.67	495	494	0.896638	14.87
496	495	0.895923	2.29	496	495	0.895923	4.4
497	496	0.895207	7.67	497	496	0.895207	14.87
498	497	0.894492	2.29	498	497	0.894492	4.4
499	498	0.893777	7.67	499	498	0.893777	14.87
500	499	0.893062	2.29	500	499	0.893062	4.4
501	500	0.892346	7.67	501	500	0.892346	14.87
502	501	0.891631	2.29	502	501	0.891631	4.4
503	502	0.890916	7.67	503	502	0.890916	14.87
504	503	0.8902	2.29	504	503	0.8902	4.4
505	504	0.889485	7.67	505	504	0.889485	14.87
506	505	0.88877	2.29	506	505	0.88877	4.4
507	506	0.888054	7.67	507	506	0.888054	14.87
508	507	0.887339	2.29	508	507	0.887339	4.4
509	508	0.886624	7.67	509	508	0.886624	14.87
510	509	0.885908	2.29	510	509	0.885908	4.4
511	510	0.885193	7.67	511	510	0.885193	14.87
512	511	0.884478	2.29	512	511	0.884478	4.4
513	512	0.883763	7.67	513	512	0.883763	14.87
514	513	0.883047	2.29	514	513	0.883047	4.4
515	514	0.882332	7.67	515	514	0.882332	14.87
516	515	0.881617	2.29	516	515	0.881617	4.4
517	516	0.880901	7.67	517	516	0.880901	14.87
518	517	0.880186	2.29	518	517	0.880186	4.4
519	518	0.879471	7.67	519	518	0.879471	14.87
520	519	0.878755	2.29	520	519	0.878755	4.4
521	520	0.87804	7.67	521	520	0.87804	14.87
522	521	0.877325	2.29	522	521	0.877325	4.4
523	522	0.876609	7.67	523	522	0.876609	14.87
524	523	0.875894	2.29	524	523	0.875894	4.4
525	524	0.875179	7.67	525	524	0.875179	14.87
526	525	0.874464	2.29	526	525	0.874464	4.4
527	526	0.873748	7.67	527	526	0.873748	14.87
528	527	0.873033	2.29	528	527	0.873033	4.4
529	528	0.872318	7.67	529	528	0.872318	14.87
530	529	0.871602	2.29	530	529	0.871602	4.4
531	530	0.870887	7.67	531	530	0.870887	14.87
532	531	0.870172	2.29	532	531	0.870172	4.4
533	532	0.869456	7.67	533	532	0.869456	14.87
534	533	0.868741	2.29	534	533	0.868741	4.4
535	534	0.868026	7.67	535	534	0.868026	14.87
536	535	0.86731	2.29	536	535	0.86731	4.4
537	536	0.866595	7.67	537	536	0.866595	14.87
538	537	0.86588	2.29	538	537	0.86588	4.4
539	538	0.865165	7.67	539	538	0.865165	14.87
540	539	0.864449	2.29	540	539	0.864449	4.4
541	540	0.863734	7.67	541	540	0.863734	14.87
542	541	0.863019	2.29	542	541	0.863019	4.4
543	542	0.862303	7.67	543	542	0.862303	14.87
544	543	0.861588	2.29	544	543	0.861588	4.4
545	544	0.860873	7.67	545	544	0.860873	14.87
546	545	0.860157	2.29	546	545	0.860157	4.4
547	546	0.859442	7.67	547	546	0.859442	14.87
548	547	0.858727	2.29	548	547	0.858727	4.4
549	548	0.858011	7.67	549	548	0.858011	14.87
550	549	0.857296	2.29	550	549	0.857296	4.4
551	550	0.856581	7.67	551	550	0.856581	14.87
552	551	0.855866	2.29	552	551	0.855866	4.4
553	552	0.85515	7.67	553	552	0.85515	14.87
554	553	0.854435	2.29	554	553	0.854435	4.4
555	554	0.85372	7.67	555	554	0.85372	14.87
556	555	0.853004	2.29	556	555	0.853004	4.4
557	556	0.852289	7.67	557	556	0.852289	14.87
558	557	0.851574	2.29	558	557	0.851574	4.4
559	558	0.850858	7.67	559	558	0.850858	14.87
560	559	0.850143	2.29	560	559	0.850143	4.4
561	560	0.849428	7.67	561	560	0.849428	14.87
562	561	0.848712	2.29	562	561	0.848712	4.4
563	562	0.847997	7.67	563	562	0.847997	14.87
564	563	0.847282	2.29	564	563	0.847282	4.4
565	564	0.846567	7.67	565	564	0.846567	14.87
566	565	0.845851	2.29	566	565	0.845851	4.4
567	566	0.845136	7.67	567	566	0.845136	14.87
568	567	0.844421	2.29	568	567	0.844421	4.4
569	568	0.843705	7.67	569	568	0.843705	14.87
570	569	0.84299	2.29	570	569	0.84299	4.4
571	570	0.842275	7.67	571	570	0.842275	14.87
572	571	0.841559	2.29	572	571	0.841559	4.4
573	572	0.840844	7.67	573	572	0.840844	14.87
574	573	0.840129	2.29	574	573	0.840129	4.4
575	574	0.839413	7.67	575	574	0.839413	14.87
576	575	0.838698	2.29	576	575	0.838698	4.4
577	576	0.837983	7.67	577	576	0.837983	14.87
578	577	0.837268	2.29	578	577	0.837268	4.4
579	578	0.836552	7.67	579	578	0.836552	14.87
580	579	0.835837	2.29	580	579	0.835837	4.4
581	580	0.835122	7.67	581	580	0.835122	14.87
582	581	0.834406	2.29	582	581	0.834406	4.4
583	582	0.833691	7.67	583	582	0.833691	14.87
584	583	0.832976	2.29	584	583	0.832976	4.4
585	584	0.83226	7.67	585	584	0.83226	14.87
586	585	0.831545	2.29	586	585	0.831545	4.4
587	586	0.83083	7.67	587	586	0.83083	14.87
588	587	0.830114	2.29	588	587	0.830114	4.4
589	588	0.829399	7.67	589	588	0.829399	14.87
590	589	0.828684	2.29	590	589	0.828684	4.4
591	590	0.827969	7.67	591	590	0.827969	14.87
592	591	0.827253	2.29	592	591	0.827253	4.4
593	592	0.826538	7.67	593	592	0.826538	14.87
594	593	0.825823	2.29	594	593	0.825823	4.4
595	594	0.825107	7.67	595	594	0.825107	14.87
596	595	0.824392	2.29	596	595	0.824392	4.4
597	596	0.823677	7.67	597	596	0.823677	14.87
598	597	0.822961	2.29	598	597	0.822961	4.4
599	598	0.822246	7.67	599	598	0.822246	14.87
600	599	0.821531	2.29	600	599	0.821531	4.4
601	600	0.820815	7.67	601	600	0.820815	14.87
602	601	0.8201	2.29	602	601	0.8201	4.4
603	602	0.819385	7.67	603	602	0.819385	14.87
604	603	0.81867	2.29	604	603	0.81867	4.4
605	604	0.817954	7.67	605	604	0.817954	14.87
606	605	0.817239	2.29	606	605	0.817239	4.4
607	606	0.816524	7.67	607	606	0.816524	14.87
608	607	0.815808	2.29	608	607	0.815808	4.4
609	608	0.815093	7.67	609	608	0.815093	14.87
610	609	0.814378	2.29	610	609	0.814378	4.4
611	610	0.813662	7.67	611	610	0.813662	14.87
612	611	0.812947	2.29	612	611	0.812947	4.4
613	612	0.812232	7.67	613	612	0.812232	14.87
614	613	0.811516	2.29	614	613	0.811516	4.4
615	614	0.810801	7.67	615	614	0.810801	14.87
616	615	0.810086	2.29	616	615	0.810086	4.4
617	616	0.809371	7.67	617	616	0.809371	14.87
618	617	0.808655	2.29	618	617	0.808655	4.4
619	618	0.80794	7.67	619	618	0.80794	14.87
620	619	0.807225	2.29	620	619	0.807225	4.4
621	620	0.806509	7.67	621	620	0.806509	14.87
622	621	0.805794	2.29	622	621	0.805794	4.4
623	622	0.805079	7.67	623	622	0.805079	14.87
624	623	0.804363	2.29	624	623	0.804363	4.4
625	624	0.803648	7.67	625	624	0.803648	14.87
626	625	0.802933	2.29	626	625	0.802933	4.4
627	626	0.802217	7.67	627	626	0.802217	14.87
628	627	0.801502	2.29	628	627	0.801502	4.4
629	628	0.800787	7.67	629	628	0.800787	14.87
630	629	0.800072	2.29	630	629	0.800072	4.4
631	630	0.799356	7.67	631	630	0.799356	14.87
632	631	0.798641	2.29	632	631	0.798641	4.4
633	632	0.797926	7.67	633	632	0.797926	14.87
634	633	0.79721	2.29	634	633	0.79721	4.4
635	634	0.796495	7.67	635	634	0.796495	14.87
636	635	0.79578	2.29	636	635	0.79578	4.4
637	636	0.795064	7.67	637	636	0.795064	14.87
638	637	0.794349	2.29	638	637	0.794349	4.4
639	638	0.793634	7.67	639	638	0.793634	14.87
640	639	0.792918	2.29	640	639	0.792918	4.4
641	640	0.792203	7.67	641	640	0.792203	14.87
642	641	0.791488	2.29	642	641	0.791488	4.4
643	642	0.790773	7.67	643	642	0.790773	14.87
644	643	0.790057	2.29	644	643	0.790057	4.4
645	644	0.789342	7.67	645	644	0.789342	14.87
646	645	0.788627	2.29	646	645	0.788627	4.4
647	646	0.787911	7.67	647	646	0.787911	14.87
648	647	0.787196	2.29	648	647	0.787196	4.4
649	648	0.786481	7.67	649	648	0.786481	14.87
650	649	0.785765	2.29	650	649	0.785765	4.4
651	650	0.78505	7.67	651	650	0.78505	14.87
652	651	0.784335	2.29	652	651	0.784335	4.4
653	652	0.783619	7.67	653	652	0.783619	14.87
654	653	0.782904	2.29	654	653	0.782904	4.4
655	654	0.782189	7.67	655	654	0.782189	14.87
656	655	0.781474	2.29	656	655	0.781474	4.4
657	656	0.780758	7.67	657	656	0.780758	14.87
658	657	0.780043	2.29	658	657	0.780043	4.4
659	658	0.779328	7.67	659	658	0.779328	14.87
660	659	0.778612	2.29	660	659	0.778612	4.4
661	660	0.777897	7.67	661	660	0.777897	14.87
662	661	0.777182	2.29	662	661	0.777182	4.4
663	662	0.776466	7.67	663	662	0.776466	14.87
664	663	0.775751	2.29	664	663	0.775751	4.4
665	664	0.775036	7.67	665	664	0.775036	14.87
666	665	0.77432	2.29	666	665	0.77432	4.4
667	666	0.773605	7.67	667	666	0.773605	14.87
668	667	0.77289	2.29	668	667	0.77289	4.4
669	668	0.772175	7.67	669	668	0.772175	14.87
670	669	0.771459	2.29	670	669	0.771459	4.4
671	670	0.770744	7.67	671	670	0.770744	14.87
672	671	0.770029	2.29	672	671	0.770029	4.4
673	672	0.769313	7.67	673	672	0.769313	14.87
674	673	0.768598	2.29	674	673	0.768598	4.4
675	674	0.767883	7.67	675	674	0.767883	14.87
676	675	0.767167	2.29	676	675	0.767167	4.4
677	676	0.766452	7.67	677	676	0.766452	14.87
678	677	0.765737	2.29	678	677	0.765737	4.4
679	678	0.765021	7.67	679	678	0.765021	14.87
680	679	0.764306	2.29	680	679	0.764306	4.4
681	680	0.763591	7.67	681	680	0.763591	14.87
682	681	0.762876	2.29	682	681	0.762876	4.4
683	682	0.76216	7.67	683	682	0.76216	14.87
684	683	0.761445	2.29	684	683	0.761445	4.4
685	684	0.76073	7.67	685	684	0.76073	14.87
686	685	0.760014	2.29	686	685	0.760014	4.4
687	686	0.759299	7.67	687	686	0.759299	14.87
688	687	0.758584	2.29	688	687	0.758584	4.4
689	688	0.757868	7.67	689	688	0.757868	14.87
690	689	0.757153	2.29	690	689	0.757153	4.4
691	690	0.756438	7.67	691	690	0.756438	14.87
692	691	0.755722	2.29	692	691	0.755722	4.4
693	692	0.755007	7.67	693	692	0.755007	14.87
694	693	0.754292	2.29	694	693	0.754292	4.4
695	694	0.753577	7.67	695	694	0.753577	14.87
696	695	0.752861	2.29	696	695	0.752861	4.4
697	696	0.752146	7.67	697	696	0.752146	14.87
698	697	0.751431	2.29	698	697	0.751431	4.4
699	698	0.750715	7.67	699	698	0.750715	14.87
700	699	0.75	2.29	700	699	0.75	4.4

## Sheet: XLSTAT_20220720_195458_1_HID
1	0	1.25	10	1	0	1.25	14.4
2	1	1.24928	2	2	1	1.24928	4.5925
3	2	1.24857	10	3	2	1.24857	14.4
4	3	1.24785	2	4	3	1.24785	4.5925
5	4	1.24714	10	5	4	1.24714	14.4
6	5	1.24642	2	6	5	1.24642	4.5925
7	6	1.24571	10	7	6	1.24571	14.4
8	7	1.24499	2	8	7	1.24499	4.5925
9	8	1.24428	10	9	8	1.24428	14.4
10	9	1.24356	2	10	9	1.24356	4.5925
11	10	1.24285	10	11	10	1.24285	14.4
12	11	1.24213	2	12	11	1.24213	4.5925
13	12	1.24142	10	13	12	1.24142	14.4
14	13	1.2407	2	14	13	1.2407	4.5925
15	14	1.23999	10	15	14	1.23999	14.4
16	15	1.23927	2	16	15	1.23927	4.5925
17	16	1.23856	10	17	16	1.23856	14.4
18	17	1.23784	2	18	17	1.23784	4.5925
19	18	1.23712	10	19	18	1.23712	14.4
20	19	1.23641	2	20	19	1.23641	4.5925
21	20	1.23569	10	21	20	1.23569	14.4
22	21	1.23498	2	22	21	1.23498	4.5925
23	22	1.23426	10	23	22	1.23426	14.4
24	23	1.23355	2	24	23	1.23355	4.5925
25	24	1.23283	10	25	24	1.23283	14.4
26	25	1.23212	2	26	25	1.23212	4.5925
27	26	1.2314	10	27	26	1.2314	14.4
28	27	1.23069	2	28	27	1.23069	4.5925
29	28	1.22997	10	29	28	1.22997	14.4
30	29	1.22926	2	30	29	1.22926	4.5925
31	30	1.22854	10	31	30	1.22854	14.4
32	31	1.22783	2	32	31	1.22783	4.5925
33	32	1.22711	10	33	32	1.22711	14.4
34	33	1.22639	2	34	33	1.22639	4.5925
35	34	1.22568	10	35	34	1.22568	14.4
36	35	1.22496	2	36	35	1.22496	4.5925
37	36	1.22425	10	37	36	1.22425	14.4
38	37	1.22353	2	38	37	1.22353	4.5925
39	38	1.22282	10	39	38	1.22282	14.4
40	39	1.2221	2	40	39	1.2221	4.5925
41	40	1.22139	10	41	40	1.22139	14.4
42	41	1.22067	2	42	41	1.22067	4.5925
43	42	1.21996	10	43	42	1.21996	14.4
44	43	1.21924	2	44	43	1.21924	4.5925
45	44	1.21853	10	45	44	1.21853	14.4
46	45	1.21781	2	46	45	1.21781	4.5925
47	46	1.2171	10	47	46	1.2171	14.4
48	47	1.21638	2	48	47	1.21638	4.5925
49	48	1.21567	10	49	48	1.21567	14.4
50	49	1.21495	2	50	49	1.21495	4.5925
51	50	1.21423	10	51	50	1.21423	14.4
52	51	1.21352	2	52	51	1.21352	4.5925
53	52	1.2128	10	53	52	1.2128	14.4
54	53	1.21209	2	54	53	1.21209	4.5925
55	54	1.21137	10	55	54	1.21137	14.4
56	55	1.21066	2	56	55	1.21066	4.5925
57	56	1.20994	10	57	56	1.20994	14.4
58	57	1.20923	2	58	57	1.20923	4.5925
59	58	1.20851	10	59	58	1.20851	14.4
60	59	1.2078	2	60	59	1.2078	4.5925
61	60	1.20708	10	61	60	1.20708	14.4
62	61	1.20637	2	62	61	1.20637	4.5925
63	62	1.20565	10	63	62	1.20565	14.4
64	63	1.20494	2	64	63	1.20494	4.5925
65	64	1.20422	10	65	64	1.20422	14.4
66	65	1.20351	2	66	65	1.20351	4.5925
67	66	1.20279	10	67	66	1.20279	14.4
68	67	1.20207	2	68	67	1.20207	4.5925
69	68	1.20136	10	69	68	1.20136	14.4
70	69	1.20064	2	70	69	1.20064	4.5925
71	70	1.19993	10	71	70	1.19993	14.4
72	71	1.19921	2	72	71	1.19921	4.5925
73	72	1.1985	10	73	72	1.1985	14.4
74	73	1.19778	2	74	73	1.19778	4.5925
75	74	1.19707	10	75	74	1.19707	14.4
76	75	1.19635	2	76	75	1.19635	4.5925
77	76	1.19564	10	77	76	1.19564	14.4
78	77	1.19492	2	78	77	1.19492	4.5925
79	78	1.19421	10	79	78	1.19421	14.4
80	79	1.19349	2	80	79	1.19349	4.5925
81	80	1.19278	10	81	80	1.19278	14.4
82	81	1.19206	2	82	81	1.19206	4.5925
83	82	1.19134	10	83	82	1.19134	14.4
84	83	1.19063	2	84	83	1.19063	4.5925
85	84	1.18991	10	85	84	1.18991	14.4
86	85	1.1892	2	86	85	1.1892	4.5925
87	86	1.18848	10	87	86	1.18848	14.4
88	87	1.18777	2	88	87	1.18777	4.5925
89	88	1.18705	10	89	88	1.18705	14.4
90	89	1.18634	2	90	89	1.18634	4.5925
91	90	1.18562	10	91	90	1.18562	14.4
92	91	1.18491	2	92	91	1.18491	4.5925
93	92	1.18419	10	93	92	1.18419	14.4
94	93	1.18348	2	94	93	1.18348	4.5925
95	94	1.18276	10	95	94	1.18276	14.4
96	95	1.18205	2	96	95	1.18205	4.5925
97	96	1.18133	10	97	96	1.18133	14.4
98	97	1.18062	2	98	97	1.18062	4.5925
99	98	1.1799	10	99	98	1.1799	14.4
100	99	1.17918	2	100	99	1.17918	4.5925
101	100	1.17847	10	101	100	1.17847	14.4
102	101	1.17775	2	102	101	1.17775	4.5925
103	102	1.17704	10	103	102	1.17704	14.4
104	103	1.17632	2	104	103	1.17632	4.5925
105	104	1.17561	10	105	104	1.17561	14.4
106	105	1.17489	2	106	105	1.17489	4.5925
107	106	1.17418	10	107	106	1.17418	14.4
108	107	1.17346	2	108	107	1.17346	4.5925
109	108	1.17275	10	109	108	1.17275	14.4
110	109	1.17203	2	110	109	1.17203	4.5925
111	110	1.17132	10	111	110	1.17132	14.4
112	111	1.1706	2	112	111	1.1706	4.5925
113	112	1.16989	10	113	112	1.16989	14.4
114	113	1.16917	2	114	113	1.16917	4.5925
115	114	1.16845	10	115	114	1.16845	14.4
116	115	1.16774	2	116	115	1.16774	4.5925
117	116	1.16702	10	117	116	1.16702	14.4
118	117	1.16631	2	118	117	1.16631	4.5925
119	118	1.16559	10	119	118	1.16559	14.4
120	119	1.16488	2	120	119	1.16488	4.5925
121	120	1.16416	10	121	120	1.16416	14.4
122	121	1.16345	2	122	121	1.16345	4.5925
123	122	1.16273	10	123	122	1.16273	14.4
124	123	1.16202	2	124	123	1.16202	4.5925
125	124	1.1613	10	125	124	1.1613	14.4
126	125	1.16059	2	126	125	1.16059	4.5925
127	126	1.15987	10	127	126	1.15987	14.4
128	127	1.15916	2	128	127	1.15916	4.5925
129	128	1.15844	10	129	128	1.15844	14.4
130	129	1.15773	2	130	129	1.15773	4.5925
131	130	1.15701	10	131	130	1.15701	14.4
132	131	1.15629	2	132	131	1.15629	4.5925
133	132	1.15558	10	133	132	1.15558	14.4
134	133	1.15486	2	134	133	1.15486	4.5925
135	134	1.15415	10	135	134	1.15415	14.4
136	135	1.15343	2	136	135	1.15343	4.5925
137	136	1.15272	10	137	136	1.15272	14.4
138	137	1.152	2	138	137	1.152	4.5925
139	138	1.15129	10	139	138	1.15129	14.4
140	139	1.15057	2	140	139	1.15057	4.5925
141	140	1.14986	10	141	140	1.14986	14.4
142	141	1.14914	2	142	141	1.14914	4.5925
143	142	1.14843	10	143	142	1.14843	14.4
144	143	1.14771	2	144	143	1.14771	4.5925
145	144	1.147	10	145	144	1.147	14.4
146	145	1.14628	2	146	145	1.14628	4.5925
147	146	1.14557	10	147	146	1.14557	14.4
148	147	1.14485	2	148	147	1.14485	4.5925
149	148	1.14413	10	149	148	1.14413	14.4
150	149	1.14342	2	150	149	1.14342	4.5925
151	150	1.1427	10	151	150	1.1427	14.4
152	151	1.14199	2	152	151	1.14199	4.5925
153	152	1.14127	10	153	152	1.14127	14.4
154	153	1.14056	2	154	153	1.14056	4.5925
155	154	1.13984	10	155	154	1.13984	14.4
156	155	1.13913	2	156	155	1.13913	4.5925
157	156	1.13841	10	157	156	1.13841	14.4
158	157	1.1377	2	158	157	1.1377	4.5925
159	158	1.13698	10	159	158	1.13698	14.4
160	159	1.13627	2	160	159	1.13627	4.5925
161	160	1.13555	10	161	160	1.13555	14.4
162	161	1.13484	2	162	161	1.13484	4.5925
163	162	1.13412	10	163	162	1.13412	14.4
164	163	1.1334	2	164	163	1.1334	4.5925
165	164	1.13269	10	165	164	1.13269	14.4
166	165	1.13197	2	166	165	1.13197	4.5925
167	166	1.13126	10	167	166	1.13126	14.4
168	167	1.13054	2	168	167	1.13054	4.5925
169	168	1.12983	10	169	168	1.12983	14.4
170	169	1.12911	2	170	169	1.12911	4.5925
171	170	1.1284	10	171	170	1.1284	14.4
172	171	1.12768	2	172	171	1.12768	4.5925
173	172	1.12697	10	173	172	1.12697	14.4
174	173	1.12625	2	174	173	1.12625	4.5925
175	174	1.12554	10	175	174	1.12554	14.4
176	175	1.12482	2	176	175	1.12482	4.5925
177	176	1.12411	10	177	176	1.12411	14.4
178	177	1.12339	2	178	177	1.12339	4.5925
179	178	1.12268	10	179	178	1.12268	14.4
180	179	1.12196	2	180	179	1.12196	4.5925
181	180	1.12124	10	181	180	1.12124	14.4
182	181	1.12053	2	182	181	1.12053	4.5925
183	182	1.11981	10	183	182	1.11981	14.4
184	183	1.1191	2	184	183	1.1191	4.5925
185	184	1.11838	10	185	184	1.11838	14.4
186	185	1.11767	2	186	185	1.11767	4.5925
187	186	1.11695	10	187	186	1.11695	14.4
188	187	1.11624	2	188	187	1.11624	4.5925
189	188	1.11552	10	189	188	1.11552	14.4
190	189	1.11481	2	190	189	1.11481	4.5925
191	190	1.11409	10	191	190	1.11409	14.4
192	191	1.11338	2	192	191	1.11338	4.5925
193	192	1.11266	10	193	192	1.11266	14.4
194	193	1.11195	2	194	193	1.11195	4.5925
195	194	1.11123	10	195	194	1.11123	14.4
196	195	1.11052	2	196	195	1.11052	4.5925
197	196	1.1098	10	197	196	1.1098	14.4
198	197	1.10908	2	198	197	1.10908	4.5925
199	198	1.10837	10	199	198	1.10837	14.4
200	199	1.10765	2	200	199	1.10765	4.5925
201	200	1.10694	10	201	200	1.10694	14.4
202	201	1.10622	2	202	201	1.10622	4.5925
203	202	1.10551	10	203	202	1.10551	14.4
204	203	1.10479	2	204	203	1.10479	4.5925
205	204	1.10408	10	205	204	1.10408	14.4
206	205	1.10336	2	206	205	1.10336	4.5925
207	206	1.10265	10	207	206	1.10265	14.4
208	207	1.10193	2	208	207	1.10193	4.5925
209	208	1.10122	10	209	208	1.10122	14.4
210	209	1.1005	2	210	209	1.1005	4.5925
211	210	1.09979	10	211	210	1.09979	14.4
212	211	1.09907	2	212	211	1.09907	4.5925
213	212	1.09835	10	213	212	1.09835	14.4
214	213	1.09764	2	214	213	1.09764	4.5925
215	214	1.09692	10	215	214	1.09692	14.4
216	215	1.09621	2	216	215	1.09621	4.5925
217	216	1.09549	10	217	216	1.09549	14.4
218	217	1.09478	2	218	217	1.09478	4.5925
219	218	1.09406	10	219	218	1.09406	14.4
220	219	1.09335	2	220	219	1.09335	4.5925
221	220	1.09263	10	221	220	1.09263	14.4
222	221	1.09192	2	222	221	1.09192	4.5925
223	222	1.0912	10	223	222	1.0912	14.4
224	223	1.09049	2	224	223	1.09049	4.5925
225	224	1.08977	10	225	224	1.08977	14.4
226	225	1.08906	2	226	225	1.08906	4.5925
227	226	1.08834	10	227	226	1.08834	14.4
228	227	1.08763	2	228	227	1.08763	4.5925
229	228	1.08691	10	229	228	1.08691	14.4
230	229	1.08619	2	230	229	1.08619	4.5925
231	230	1.08548	10	231	230	1.08548	14.4
232	231	1.08476	2	232	231	1.08476	4.5925
233	232	1.08405	10	233	232	1.08405	14.4
234	233	1.08333	2	234	233	1.08333	4.5925
235	234	1.08262	10	235	234	1.08262	14.4
236	235	1.0819	2	236	235	1.0819	4.5925
237	236	1.08119	10	237	236	1.08119	14.4
238	237	1.08047	2	238	237	1.08047	4.5925
239	238	1.07976	10	239	238	1.07976	14.4
240	239	1.07904	2	240	239	1.07904	4.5925
241	240	1.07833	10	241	240	1.07833	14.4
242	241	1.07761	2	242	241	1.07761	4.5925
243	242	1.0769	10	243	242	1.0769	14.4
244	243	1.07618	2	244	243	1.07618	4.5925
245	244	1.07546	10	245	244	1.07546	14.4
246	245	1.07475	2	246	245	1.07475	4.5925
247	246	1.07403	10	247	246	1.07403	14.4
248	247	1.07332	2	248	247	1.07332	4.5925
249	248	1.0726	10	249	248	1.0726	14.4
250	249	1.07189	2	250	249	1.07189	4.5925
251	250	1.07117	10	251	250	1.07117	14.4
252	251	1.07046	2	252	251	1.07046	4.5925
253	252	1.06974	10	253	252	1.06974	14.4
254	253	1.06903	2	254	253	1.06903	4.5925
255	254	1.06831	10	255	254	1.06831	14.4
256	255	1.0676	2	256	255	1.0676	4.5925
257	256	1.06688	10	257	256	1.06688	14.4
258	257	1.06617	2	258	257	1.06617	4.5925
259	258	1.06545	10	259	258	1.06545	14.4
260	259	1.06474	2	260	259	1.06474	4.5925
261	260	1.06402	10	261	260	1.06402	14.4
262	261	1.0633	2	262	261	1.0633	4.5925
263	262	1.06259	10	263	262	1.06259	14.4
264	263	1.06187	2	264	263	1.06187	4.5925
265	264	1.06116	10	265	264	1.06116	14.4
266	265	1.06044	2	266	265	1.06044	4.5925
267	266	1.05973	10	267	266	1.05973	14.4
268	267	1.05901	2	268	267	1.05901	4.5925
269	268	1.0583	10	269	268	1.0583	14.4
270	269	1.05758	2	270	269	1.05758	4.5925
271	270	1.05687	10	271	270	1.05687	14.4
272	271	1.05615	2	272	271	1.05615	4.5925
273	272	1.05544	10	273	272	1.05544	14.4
274	273	1.05472	2	274	273	1.05472	4.5925
275	274	1.05401	10	275	274	1.05401	14.4
276	275	1.05329	2	276	275	1.05329	4.5925
277	276	1.05258	10	277	276	1.05258	14.4
278	277	1.05186	2	278	277	1.05186	4.5925
279	278	1.05114	10	279	278	1.05114	14.4
280	279	1.05043	2	280	279	1.05043	4.5925
281	280	1.04971	10	281	280	1.04971	14.4
282	281	1.049	2	282	281	1.049	4.5925
283	282	1.04828	10	283	282	1.04828	14.4
284	283	1.04757	2	284	283	1.04757	4.5925
285	284	1.04685	10	285	284	1.04685	14.4
286	285	1.04614	2	286	285	1.04614	4.5925
287	286	1.04542	10	287	286	1.04542	14.4
288	287	1.04471	2	288	287	1.04471	4.5925
289	288	1.04399	10	289	288	1.04399	14.4
290	289	1.04328	2	290	289	1.04328	4.5925
291	290	1.04256	10	291	290	1.04256	14.4
292	291	1.04185	2	292	291	1.04185	4.5925
293	292	1.04113	10	293	292	1.04113	14.4
294	293	1.04041	2	294	293	1.04041	4.5925
295	294	1.0397	10	295	294	1.0397	14.4
296	295	1.03898	2	296	295	1.03898	4.5925
297	296	1.03827	10	297	296	1.03827	14.4
298	297	1.03755	2	298	297	1.03755	4.5925
299	298	1.03684	10	299	298	1.03684	14.4
300	299	1.03612	2	300	299	1.03612	4.5925
301	300	1.03541	10	301	300	1.03541	14.4
302	301	1.03469	2	302	301	1.03469	4.5925
303	302	1.03398	10	303	302	1.03398	14.4
304	303	1.03326	2	304	303	1.03326	4.5925
305	304	1.03255	10	305	304	1.03255	14.4
306	305	1.03183	2	306	305	1.03183	4.5925
307	306	1.03112	10	307	306	1.03112	14.4
308	307	1.0304	2	308	307	1.0304	4.5925
309	308	1.02969	10	309	308	1.02969	14.4
310	309	1.02897	2	310	309	1.02897	4.5925
311	310	1.02825	10	311	310	1.02825	14.4
312	311	1.02754	2	312	311	1.02754	4.5925
313	312	1.02682	10	313	312	1.02682	14.4
314	313	1.02611	2	314	313	1.02611	4.5925
315	314	1.02539	10	315	314	1.02539	14.4
316	315	1.02468	2	316	315	1.02468	4.5925
317	316	1.02396	10	317	316	1.02396	14.4
318	317	1.02325	2	318	317	1.02325	4.5925
319	318	1.02253	10	319	318	1.02253	14.4
320	319	1.02182	2	320	319	1.02182	4.5925
321	320	1.0211	10	321	320	1.0211	14.4
322	321	1.02039	2	322	321	1.02039	4.5925
323	322	1.01967	10	323	322	1.01967	14.4
324	323	1.01896	2	324	323	1.01896	4.5925
325	324	1.01824	10	325	324	1.01824	14.4
326	325	1.01753	2	326	325	1.01753	4.5925
327	326	1.01681	10	327	326	1.01681	14.4
328	327	1.01609	2	328	327	1.01609	4.5925
329	328	1.01538	10	329	328	1.01538	14.4
330	329	1.01466	2	330	329	1.01466	4.5925
331	330	1.01395	10	331	330	1.01395	14.4
332	331	1.01323	2	332	331	1.01323	4.5925
333	332	1.01252	10	333	332	1.01252	14.4
334	333	1.0118	2	334	333	1.0118	4.5925
335	334	1.01109	10	335	334	1.01109	14.4
336	335	1.01037	2	336	335	1.01037	4.5925
337	336	1.00966	10	337	336	1.00966	14.4
338	337	1.00894	2	338	337	1.00894	4.5925
339	338	1.00823	10	339	338	1.00823	14.4
340	339	1.00751	2	340	339	1.00751	4.5925
341	340	1.0068	10	341	340	1.0068	14.4
342	341	1.00608	2	342	341	1.00608	4.5925
343	342	1.00536	10	343	342	1.00536	14.4
344	343	1.00465	2	344	343	1.00465	4.5925
345	344	1.00393	10	345	344	1.00393	14.4
346	345	1.00322	2	346	345	1.00322	4.5925
347	346	1.0025	10	347	346	1.0025	14.4
348	347	1.00179	2	348	347	1.00179	4.5925
349	348	1.00107	10	349	348	1.00107	14.4
350	349	1.00036	2	350	349	1.00036	4.5925
351	350	0.999642	10	351	350	0.999642	14.4
352	351	0.998927	2	352	351	0.998927	4.5925
353	352	0.998212	10	353	352	0.998212	14.4
354	353	0.997496	2	354	353	0.997496	4.5925
355	354	0.996781	10	355	354	0.996781	14.4
356	355	0.996066	2	356	355	0.996066	4.5925
357	356	0.995351	10	357	356	0.995351	14.4
358	357	0.994635	2	358	357	0.994635	4.5925
359	358	0.99392	10	359	358	0.99392	14.4
360	359	0.993205	2	360	359	0.993205	4.5925
361	360	0.992489	10	361	360	0.992489	14.4
362	361	0.991774	2	362	361	0.991774	4.5925
363	362	0.991059	10	363	362	0.991059	14.4
364	363	0.990343	2	364	363	0.990343	4.5925
365	364	0.989628	10	365	364	0.989628	14.4
366	365	0.988913	2	366	365	0.988913	4.5925
367	366	0.988197	10	367	366	0.988197	14.4
368	367	0.987482	2	368	367	0.987482	4.5925
369	368	0.986767	10	369	368	0.986767	14.4
370	369	0.986052	2	370	369	0.986052	4.5925
371	370	0.985336	10	371	370	0.985336	14.4
372	371	0.984621	2	372	371	0.984621	4.5925
373	372	0.983906	10	373	372	0.983906	14.4
374	373	0.98319	2	374	373	0.98319	4.5925
375	374	0.982475	10	375	374	0.982475	14.4
376	375	0.98176	2	376	375	0.98176	4.5925
377	376	0.981044	10	377	376	0.981044	14.4
378	377	0.980329	2	378	377	0.980329	4.5925
379	378	0.979614	10	379	378	0.979614	14.4
380	379	0.978898	2	380	379	0.978898	4.5925
381	380	0.978183	10	381	380	0.978183	14.4
382	381	0.977468	2	382	381	0.977468	4.5925
383	382	0.976753	10	383	382	0.976753	14.4
384	383	0.976037	2	384	383	0.976037	4.5925
385	384	0.975322	10	385	384	0.975322	14.4
386	385	0.974607	2	386	385	0.974607	4.5925
387	386	0.973891	10	387	386	0.973891	14.4
388	387	0.973176	2	388	387	0.973176	4.5925
389	388	0.972461	10	389	388	0.972461	14.4
390	389	0.971745	2	390	389	0.971745	4.5925
391	390	0.97103	10	391	390	0.97103	14.4
392	391	0.970315	2	392	391	0.970315	4.5925
393	392	0.969599	10	393	392	0.969599	14.4
394	393	0.968884	2	394	393	0.968884	4.5925
395	394	0.968169	10	395	394	0.968169	14.4
396	395	0.967454	2	396	395	0.967454	4.5925
397	396	0.966738	10	397	396	0.966738	14.4
398	397	0.966023	2	398	397	0.966023	4.5925
399	398	0.965308	10	399	398	0.965308	14.4
400	399	0.964592	2	400	399	0.964592	4.5925
401	400	0.963877	10	401	400	0.963877	14.4
402	401	0.963162	2	402	401	0.963162	4.5925
403	402	0.962446	10	403	402	0.962446	14.4
404	403	0.961731	2	404	403	0.961731	4.5925
405	404	0.961016	10	405	404	0.961016	14.4
406	405	0.9603	2	406	405	0.9603	4.5925
407	406	0.959585	10	407	406	0.959585	14.4
408	407	0.95887	2	408	407	0.95887	4.5925
409	408	0.958155	10	409	408	0.958155	14.4
410	409	0.957439	2	410	409	0.957439	4.5925
411	410	0.956724	10	411	410	0.956724	14.4
412	411	0.956009	2	412	411	0.956009	4.5925
413	412	0.955293	10	413	412	0.955293	14.4
414	413	0.954578	2	414	413	0.954578	4.5925
415	414	0.953863	10	415	414	0.953863	14.4
416	415	0.953147	2	416	415	0.953147	4.5925
417	416	0.952432	10	417	416	0.952432	14.4
418	417	0.951717	2	418	417	0.951717	4.5925
419	418	0.951001	10	419	418	0.951001	14.4
420	419	0.950286	2	420	419	0.950286	4.5925
421	420	0.949571	10	421	420	0.949571	14.4
422	421	0.948856	2	422	421	0.948856	4.5925
423	422	0.94814	10	423	422	0.94814	14.4
424	423	0.947425	2	424	423	0.947425	4.5925
425	424	0.94671	10	425	424	0.94671	14.4
426	425	0.945994	2	426	425	0.945994	4.5925
427	426	0.945279	10	427	426	0.945279	14.4
428	427	0.944564	2	428	427	0.944564	4.5925
429	428	0.943848	10	429	428	0.943848	14.4
430	429	0.943133	2	430	429	0.943133	4.5925
431	430	0.942418	10	431	430	0.942418	14.4
432	431	0.941702	2	432	431	0.941702	4.5925
433	432	0.940987	10	433	432	0.940987	14.4
434	433	0.940272	2	434	433	0.940272	4.5925
435	434	0.939557	10	435	434	0.939557	14.4
436	435	0.938841	2	436	435	0.938841	4.5925
437	436	0.938126	10	437	436	0.938126	14.4
438	437	0.937411	2	438	437	0.937411	4.5925
439	438	0.936695	10	439	438	0.936695	14.4
440	439	0.93598	2	440	439	0.93598	4.5925
441	440	0.935265	10	441	440	0.935265	14.4
442	441	0.934549	2	442	441	0.934549	4.5925
443	442	0.933834	10	443	442	0.933834	14.4
444	443	0.933119	2	444	443	0.933119	4.5925
445	444	0.932403	10	445	444	0.932403	14.4
446	445	0.931688	2	446	445	0.931688	4.5925
447	446	0.930973	10	447	446	0.930973	14.4
448	447	0.930258	2	448	447	0.930258	4.5925
449	448	0.929542	10	449	448	0.929542	14.4
450	449	0.928827	2	450	449	0.928827	4.5925
451	450	0.928112	10	451	450	0.928112	14.4
452	451	0.927396	2	452	451	0.927396	4.5925
453	452	0.926681	10	453	452	0.926681	14.4
454	453	0.925966	2	454	453	0.925966	4.5925
455	454	0.92525	10	455	454	0.92525	14.4
456	455	0.924535	2	456	455	0.924535	4.5925
457	456	0.92382	10	457	456	0.92382	14.4
458	457	0.923104	2	458	457	0.923104	4.5925
459	458	0.922389	10	459	458	0.922389	14.4
460	459	0.921674	2	460	459	0.921674	4.5925
461	460	0.920959	10	461	460	0.920959	14.4
462	461	0.920243	2	462	461	0.920243	4.5925
463	462	0.919528	10	463	462	0.919528	14.4
464	463	0.918813	2	464	463	0.918813	4.5925
465	464	0.918097	10	465	464	0.918097	14.4
466	465	0.917382	2	466	465	0.917382	4.5925
467	466	0.916667	10	467	466	0.916667	14.4
468	467	0.915951	2	468	467	0.915951	4.5925
469	468	0.915236	10	469	468	0.915236	14.4
470	469	0.914521	2	470	469	0.914521	4.5925
471	470	0.913805	10	471	470	0.913805	14.4
472	471	0.91309	2	472	471	0.91309	4.5925
473	472	0.912375	10	473	472	0.912375	14.4
474	473	0.91166	2	474	473	0.91166	4.5925
475	474	0.910944	10	475	474	0.910944	14.4
476	475	0.910229	2	476	475	0.910229	4.5925
477	476	0.909514	10	477	476	0.909514	14.4
478	477	0.908798	2	478	477	0.908798	4.5925
479	478	0.908083	10	479	478	0.908083	14.4
480	479	0.907368	2	480	479	0.907368	4.5925
481	480	0.906652	10	481	480	0.906652	14.4
482	481	0.905937	2	482	481	0.905937	4.5925
483	482	0.905222	10	483	482	0.905222	14.4
484	483	0.904506	2	484	483	0.904506	4.5925
485	484	0.903791	10	485	484	0.903791	14.4
486	485	0.903076	2	486	485	0.903076	4.5925
487	486	0.902361	10	487	486	0.902361	14.4
488	487	0.901645	2	488	487	0.901645	4.5925
489	488	0.90093	10	489	488	0.90093	14.4
490	489	0.900215	2	490	489	0.900215	4.5925
491	490	0.899499	10	491	490	0.899499	14.4
492	491	0.898784	2	492	491	0.898784	4.5925
493	492	0.898069	10	493	492	0.898069	14.4
494	493	0.897353	2	494	493	0.897353	4.5925
495	494	0.896638	10	495	494	0.896638	14.4
496	495	0.895923	2	496	495	0.895923	4.5925
497	496	0.895207	10	497	496	0.895207	14.4
498	497	0.894492	2	498	497	0.894492	4.5925
499	498	0.893777	10	499	498	0.893777	14.4
500	499	0.893062	2	500	499	0.893062	4.5925
501	500	0.892346	10	501	500	0.892346	14.4
502	501	0.891631	2	502	501	0.891631	4.5925
503	502	0.890916	10	503	502	0.890916	14.4
504	503	0.8902	2	504	503	0.8902	4.5925
505	504	0.889485	10	505	504	0.889485	14.4
506	505	0.88877	2	506	505	0.88877	4.5925
507	506	0.888054	10	507	506	0.888054	14.4
508	507	0.887339	2	508	507	0.887339	4.5925
509	508	0.886624	10	509	508	0.886624	14.4
510	509	0.885908	2	510	509	0.885908	4.5925
511	510	0.885193	10	511	510	0.885193	14.4
512	511	0.884478	2	512	511	0.884478	4.5925
513	512	0.883763	10	513	512	0.883763	14.4
514	513	0.883047	2	514	513	0.883047	4.5925
515	514	0.882332	10	515	514	0.882332	14.4
516	515	0.881617	2	516	515	0.881617	4.5925
517	516	0.880901	10	517	516	0.880901	14.4
518	517	0.880186	2	518	517	0.880186	4.5925
519	518	0.879471	10	519	518	0.879471	14.4
520	519	0.878755	2	520	519	0.878755	4.5925
521	520	0.87804	10	521	520	0.87804	14.4
522	521	0.877325	2	522	521	0.877325	4.5925
523	522	0.876609	10	523	522	0.876609	14.4
524	523	0.875894	2	524	523	0.875894	4.5925
525	524	0.875179	10	525	524	0.875179	14.4
526	525	0.874464	2	526	525	0.874464	4.5925
527	526	0.873748	10	527	526	0.873748	14.4
528	527	0.873033	2	528	527	0.873033	4.5925
529	528	0.872318	10	529	528	0.872318	14.4
530	529	0.871602	2	530	529	0.871602	4.5925
531	530	0.870887	10	531	530	0.870887	14.4
532	531	0.870172	2	532	531	0.870172	4.5925
533	532	0.869456	10	533	532	0.869456	14.4
534	533	0.868741	2	534	533	0.868741	4.5925
535	534	0.868026	10	535	534	0.868026	14.4
536	535	0.86731	2	536	535	0.86731	4.5925
537	536	0.866595	10	537	536	0.866595	14.4
538	537	0.86588	2	538	537	0.86588	4.5925
539	538	0.865165	10	539	538	0.865165	14.4
540	539	0.864449	2	540	539	0.864449	4.5925
541	540	0.863734	10	541	540	0.863734	14.4
542	541	0.863019	2	542	541	0.863019	4.5925
543	542	0.862303	10	543	542	0.862303	14.4
544	543	0.861588	2	544	543	0.861588	4.5925
545	544	0.860873	10	545	544	0.860873	14.4
546	545	0.860157	2	546	545	0.860157	4.5925
547	546	0.859442	10	547	546	0.859442	14.4
548	547	0.858727	2	548	547	0.858727	4.5925
549	548	0.858011	10	549	548	0.858011	14.4
550	549	0.857296	2	550	549	0.857296	4.5925
551	550	0.856581	10	551	550	0.856581	14.4
552	551	0.855866	2	552	551	0.855866	4.5925
553	552	0.85515	10	553	552	0.85515	14.4
554	553	0.854435	2	554	553	0.854435	4.5925
555	554	0.85372	10	555	554	0.85372	14.4
556	555	0.853004	2	556	555	0.853004	4.5925
557	556	0.852289	10	557	556	0.852289	14.4
558	557	0.851574	2	558	557	0.851574	4.5925
559	558	0.850858	10	559	558	0.850858	14.4
560	559	0.850143	2	560	559	0.850143	4.5925
561	560	0.849428	10	561	560	0.849428	14.4
562	561	0.848712	2	562	561	0.848712	4.5925
563	562	0.847997	10	563	562	0.847997	14.4
564	563	0.847282	2	564	563	0.847282	4.5925
565	564	0.846567	10	565	564	0.846567	14.4
566	565	0.845851	2	566	565	0.845851	4.5925
567	566	0.845136	10	567	566	0.845136	14.4
568	567	0.844421	2	568	567	0.844421	4.5925
569	568	0.843705	10	569	568	0.843705	14.4
570	569	0.84299	2	570	569	0.84299	4.5925
571	570	0.842275	10	571	570	0.842275	14.4
572	571	0.841559	2	572	571	0.841559	4.5925
573	572	0.840844	10	573	572	0.840844	14.4
574	573	0.840129	2	574	573	0.840129	4.5925
575	574	0.839413	10	575	574	0.839413	14.4
576	575	0.838698	2	576	575	0.838698	4.5925
577	576	0.837983	10	577	576	0.837983	14.4
578	577	0.837268	2	578	577	0.837268	4.5925
579	578	0.836552	10	579	578	0.836552	14.4
580	579	0.835837	2	580	579	0.835837	4.5925
581	580	0.835122	10	581	580	0.835122	14.4
582	581	0.834406	2	582	581	0.834406	4.5925
583	582	0.833691	10	583	582	0.833691	14.4
584	583	0.832976	2	584	583	0.832976	4.5925
585	584	0.83226	10	585	584	0.83226	14.4
586	585	0.831545	2	586	585	0.831545	4.5925
587	586	0.83083	10	587	586	0.83083	14.4
588	587	0.830114	2	588	587	0.830114	4.5925
589	588	0.829399	10	589	588	0.829399	14.4
590	589	0.828684	2	590	589	0.828684	4.5925
591	590	0.827969	10	591	590	0.827969	14.4
592	591	0.827253	2	592	591	0.827253	4.5925
593	592	0.826538	10	593	592	0.826538	14.4
594	593	0.825823	2	594	593	0.825823	4.5925
595	594	0.825107	10	595	594	0.825107	14.4
596	595	0.824392	2	596	595	0.824392	4.5925
597	596	0.823677	10	597	596	0.823677	14.4
598	597	0.822961	2	598	597	0.822961	4.5925
599	598	0.822246	10	599	598	0.822246	14.4
600	599	0.821531	2	600	599	0.821531	4.5925
601	600	0.820815	10	601	600	0.820815	14.4
602	601	0.8201	2	602	601	0.8201	4.5925
603	602	0.819385	10	603	602	0.819385	14.4
604	603	0.81867	2	604	603	0.81867	4.5925
605	604	0.817954	10	605	604	0.817954	14.4
606	605	0.817239	2	606	605	0.817239	4.5925
607	606	0.816524	10	607	606	0.816524	14.4
608	607	0.815808	2	608	607	0.815808	4.5925
609	608	0.815093	10	609	608	0.815093	14.4
610	609	0.814378	2	610	609	0.814378	4.5925
611	610	0.813662	10	611	610	0.813662	14.4
612	611	0.812947	2	612	611	0.812947	4.5925
613	612	0.812232	10	613	612	0.812232	14.4
614	613	0.811516	2	614	613	0.811516	4.5925
615	614	0.810801	10	615	614	0.810801	14.4
616	615	0.810086	2	616	615	0.810086	4.5925
617	616	0.809371	10	617	616	0.809371	14.4
618	617	0.808655	2	618	617	0.808655	4.5925
619	618	0.80794	10	619	618	0.80794	14.4
620	619	0.807225	2	620	619	0.807225	4.5925
621	620	0.806509	10	621	620	0.806509	14.4
622	621	0.805794	2	622	621	0.805794	4.5925
623	622	0.805079	10	623	622	0.805079	14.4
624	623	0.804363	2	624	623	0.804363	4.5925
625	624	0.803648	10	625	624	0.803648	14.4
626	625	0.802933	2	626	625	0.802933	4.5925
627	626	0.802217	10	627	626	0.802217	14.4
628	627	0.801502	2	628	627	0.801502	4.5925
629	628	0.800787	10	629	628	0.800787	14.4
630	629	0.800072	2	630	629	0.800072	4.5925
631	630	0.799356	10	631	630	0.799356	14.4
632	631	0.798641	2	632	631	0.798641	4.5925
633	632	0.797926	10	633	632	0.797926	14.4
634	633	0.79721	2	634	633	0.79721	4.5925
635	634	0.796495	10	635	634	0.796495	14.4
636	635	0.79578	2	636	635	0.79578	4.5925
637	636	0.795064	10	637	636	0.795064	14.4
638	637	0.794349	2	638	637	0.794349	4.5925
639	638	0.793634	10	639	638	0.793634	14.4
640	639	0.792918	2	640	639	0.792918	4.5925
641	640	0.792203	10	641	640	0.792203	14.4
642	641	0.791488	2	642	641	0.791488	4.5925
643	642	0.790773	10	643	642	0.790773	14.4
644	643	0.790057	2	644	643	0.790057	4.5925
645	644	0.789342	10	645	644	0.789342	14.4
646	645	0.788627	2	646	645	0.788627	4.5925
647	646	0.787911	10	647	646	0.787911	14.4
648	647	0.787196	2	648	647	0.787196	4.5925
649	648	0.786481	10	649	648	0.786481	14.4
650	649	0.785765	2	650	649	0.785765	4.5925
651	650	0.78505	10	651	650	0.78505	14.4
652	651	0.784335	2	652	651	0.784335	4.5925
653	652	0.783619	10	653	652	0.783619	14.4
654	653	0.782904	2	654	653	0.782904	4.5925
655	654	0.782189	10	655	654	0.782189	14.4
656	655	0.781474	2	656	655	0.781474	4.5925
657	656	0.780758	10	657	656	0.780758	14.4
658	657	0.780043	2	658	657	0.780043	4.5925
659	658	0.779328	10	659	658	0.779328	14.4
660	659	0.778612	2	660	659	0.778612	4.5925
661	660	0.777897	10	661	660	0.777897	14.4
662	661	0.777182	2	662	661	0.777182	4.5925
663	662	0.776466	10	663	662	0.776466	14.4
664	663	0.775751	2	664	663	0.775751	4.5925
665	664	0.775036	10	665	664	0.775036	14.4
666	665	0.77432	2	666	665	0.77432	4.5925
667	666	0.773605	10	667	666	0.773605	14.4
668	667	0.77289	2	668	667	0.77289	4.5925
669	668	0.772175	10	669	668	0.772175	14.4
670	669	0.771459	2	670	669	0.771459	4.5925
671	670	0.770744	10	671	670	0.770744	14.4
672	671	0.770029	2	672	671	0.770029	4.5925
673	672	0.769313	10	673	672	0.769313	14.4
674	673	0.768598	2	674	673	0.768598	4.5925
675	674	0.767883	10	675	674	0.767883	14.4
676	675	0.767167	2	676	675	0.767167	4.5925
677	676	0.766452	10	677	676	0.766452	14.4
678	677	0.765737	2	678	677	0.765737	4.5925
679	678	0.765021	10	679	678	0.765021	14.4
680	679	0.764306	2	680	679	0.764306	4.5925
681	680	0.763591	10	681	680	0.763591	14.4
682	681	0.762876	2	682	681	0.762876	4.5925
683	682	0.76216	10	683	682	0.76216	14.4
684	683	0.761445	2	684	683	0.761445	4.5925
685	684	0.76073	10	685	684	0.76073	14.4
686	685	0.760014	2	686	685	0.760014	4.5925
687	686	0.759299	10	687	686	0.759299	14.4
688	687	0.758584	2	688	687	0.758584	4.5925
689	688	0.757868	10	689	688	0.757868	14.4
690	689	0.757153	2	690	689	0.757153	4.5925
691	690	0.756438	10	691	690	0.756438	14.4
692	691	0.755722	2	692	691	0.755722	4.5925
693	692	0.755007	10	693	692	0.755007	14.4
694	693	0.754292	2	694	693	0.754292	4.5925
695	694	0.753577	10	695	694	0.753577	14.4
696	695	0.752861	2	696	695	0.752861	4.5925
697	696	0.752146	10	697	696	0.752146	14.4
698	697	0.751431	2	698	697	0.751431	4.5925
699	698	0.750715	10	699	698	0.750715	14.4
700	699	0.75	2	700	699	0.75	4.5925

## Sheet: XLSTAT_20220720_195256_1_HID
1	0	1.25	2.2375	1	0	1.25	1.0375
2	1	1.24928	0.41	2	1	1.24928	0.45
3	2	1.24857	2.2375	3	2	1.24857	1.0375
4	3	1.24785	0.41	4	3	1.24785	0.45
5	4	1.24714	2.2375	5	4	1.24714	1.0375
6	5	1.24642	0.41	6	5	1.24642	0.45
7	6	1.24571	2.2375	7	6	1.24571	1.0375
8	7	1.24499	0.41	8	7	1.24499	0.45
9	8	1.24428	2.2375	9	8	1.24428	1.0375
10	9	1.24356	0.41	10	9	1.24356	0.45
11	10	1.24285	2.2375	11	10	1.24285	1.0375
12	11	1.24213	0.41	12	11	1.24213	0.45
13	12	1.24142	2.2375	13	12	1.24142	1.0375
14	13	1.2407	0.41	14	13	1.2407	0.45
15	14	1.23999	2.2375	15	14	1.23999	1.0375
16	15	1.23927	0.41	16	15	1.23927	0.45
17	16	1.23856	2.2375	17	16	1.23856	1.0375
18	17	1.23784	0.41	18	17	1.23784	0.45
19	18	1.23712	2.2375	19	18	1.23712	1.0375
20	19	1.23641	0.41	20	19	1.23641	0.45
21	20	1.23569	2.2375	21	20	1.23569	1.0375
22	21	1.23498	0.41	22	21	1.23498	0.45
23	22	1.23426	2.2375	23	22	1.23426	1.0375
24	23	1.23355	0.41	24	23	1.23355	0.45
25	24	1.23283	2.2375	25	24	1.23283	1.0375
26	25	1.23212	0.41	26	25	1.23212	0.45
27	26	1.2314	2.2375	27	26	1.2314	1.0375
28	27	1.23069	0.41	28	27	1.23069	0.45
29	28	1.22997	2.2375	29	28	1.22997	1.0375
30	29	1.22926	0.41	30	29	1.22926	0.45
31	30	1.22854	2.2375	31	30	1.22854	1.0375
32	31	1.22783	0.41	32	31	1.22783	0.45
33	32	1.22711	2.2375	33	32	1.22711	1.0375
34	33	1.22639	0.41	34	33	1.22639	0.45
35	34	1.22568	2.2375	35	34	1.22568	1.0375
36	35	1.22496	0.41	36	35	1.22496	0.45
37	36	1.22425	2.2375	37	36	1.22425	1.0375
38	37	1.22353	0.41	38	37	1.22353	0.45
39	38	1.22282	2.2375	39	38	1.22282	1.0375
40	39	1.2221	0.41	40	39	1.2221	0.45
41	40	1.22139	2.2375	41	40	1.22139	1.0375
42	41	1.22067	0.41	42	41	1.22067	0.45
43	42	1.21996	2.2375	43	42	1.21996	1.0375
44	43	1.21924	0.41	44	43	1.21924	0.45
45	44	1.21853	2.2375	45	44	1.21853	1.0375
46	45	1.21781	0.41	46	45	1.21781	0.45
47	46	1.2171	2.2375	47	46	1.2171	1.0375
48	47	1.21638	0.41	48	47	1.21638	0.45
49	48	1.21567	2.2375	49	48	1.21567	1.0375
50	49	1.21495	0.41	50	49	1.21495	0.45
51	50	1.21423	2.2375	51	50	1.21423	1.0375
52	51	1.21352	0.41	52	51	1.21352	0.45
53	52	1.2128	2.2375	53	52	1.2128	1.0375
54	53	1.21209	0.41	54	53	1.21209	0.45
55	54	1.21137	2.2375	55	54	1.21137	1.0375
56	55	1.21066	0.41	56	55	1.21066	0.45
57	56	1.20994	2.2375	57	56	1.20994	1.0375
58	57	1.20923	0.41	58	57	1.20923	0.45
59	58	1.20851	2.2375	59	58	1.20851	1.0375
60	59	1.2078	0.41	60	59	1.2078	0.45
61	60	1.20708	2.2375	61	60	1.20708	1.0375
62	61	1.20637	0.41	62	61	1.20637	0.45
63	62	1.20565	2.2375	63	62	1.20565	1.0375
64	63	1.20494	0.41	64	63	1.20494	0.45
65	64	1.20422	2.2375	65	64	1.20422	1.0375
66	65	1.20351	0.41	66	65	1.20351	0.45
67	66	1.20279	2.2375	67	66	1.20279	1.0375
68	67	1.20207	0.41	68	67	1.20207	0.45
69	68	1.20136	2.2375	69	68	1.20136	1.0375
70	69	1.20064	0.41	70	69	1.20064	0.45
71	70	1.19993	2.2375	71	70	1.19993	1.0375
72	71	1.19921	0.41	72	71	1.19921	0.45
73	72	1.1985	2.2375	73	72	1.1985	1.0375
74	73	1.19778	0.41	74	73	1.19778	0.45
75	74	1.19707	2.2375	75	74	1.19707	1.0375
76	75	1.19635	0.41	76	75	1.19635	0.45
77	76	1.19564	2.2375	77	76	1.19564	1.0375
78	77	1.19492	0.41	78	77	1.19492	0.45
79	78	1.19421	2.2375	79	78	1.19421	1.0375
80	79	1.19349	0.41	80	79	1.19349	0.45
81	80	1.19278	2.2375	81	80	1.19278	1.0375
82	81	1.19206	0.41	82	81	1.19206	0.45
83	82	1.19134	2.2375	83	82	1.19134	1.0375
84	83	1.19063	0.41	84	83	1.19063	0.45
85	84	1.18991	2.2375	85	84	1.18991	1.0375
86	85	1.1892	0.41	86	85	1.1892	0.45
87	86	1.18848	2.2375	87	86	1.18848	1.0375
88	87	1.18777	0.41	88	87	1.18777	0.45
89	88	1.18705	2.2375	89	88	1.18705	1.0375
90	89	1.18634	0.41	90	89	1.18634	0.45
91	90	1.18562	2.2375	91	90	1.18562	1.0375
92	91	1.18491	0.41	92	91	1.18491	0.45
93	92	1.18419	2.2375	93	92	1.18419	1.0375
94	93	1.18348	0.41	94	93	1.18348	0.45
95	94	1.18276	2.2375	95	94	1.18276	1.0375
96	95	1.18205	0.41	96	95	1.18205	0.45
97	96	1.18133	2.2375	97	96	1.18133	1.0375
98	97	1.18062	0.41	98	97	1.18062	0.45
99	98	1.1799	2.2375	99	98	1.1799	1.0375
100	99	1.17918	0.41	100	99	1.17918	0.45
101	100	1.17847	2.2375	101	100	1.17847	1.0375
102	101	1.17775	0.41	102	101	1.17775	0.45
103	102	1.17704	2.2375	103	102	1.17704	1.0375
104	103	1.17632	0.41	104	103	1.17632	0.45
105	104	1.17561	2.2375	105	104	1.17561	1.0375
106	105	1.17489	0.41	106	105	1.17489	0.45
107	106	1.17418	2.2375	107	106	1.17418	1.0375
108	107	1.17346	0.41	108	107	1.17346	0.45
109	108	1.17275	2.2375	109	108	1.17275	1.0375
110	109	1.17203	0.41	110	109	1.17203	0.45
111	110	1.17132	2.2375	111	110	1.17132	1.0375
112	111	1.1706	0.41	112	111	1.1706	0.45
113	112	1.16989	2.2375	113	112	1.16989	1.0375
114	113	1.16917	0.41	114	113	1.16917	0.45
115	114	1.16845	2.2375	115	114	1.16845	1.0375
116	115	1.16774	0.41	116	115	1.16774	0.45
117	116	1.16702	2.2375	117	116	1.16702	1.0375
118	117	1.16631	0.41	118	117	1.16631	0.45
119	118	1.16559	2.2375	119	118	1.16559	1.0375
120	119	1.16488	0.41	120	119	1.16488	0.45
121	120	1.16416	2.2375	121	120	1.16416	1.0375
122	121	1.16345	0.41	122	121	1.16345	0.45
123	122	1.16273	2.2375	123	122	1.16273	1.0375
124	123	1.16202	0.41	124	123	1.16202	0.45
125	124	1.1613	2.2375	125	124	1.1613	1.0375
126	125	1.16059	0.41	126	125	1.16059	0.45
127	126	1.15987	2.2375	127	126	1.15987	1.0375
128	127	1.15916	0.41	128	127	1.15916	0.45
129	128	1.15844	2.2375	129	128	1.15844	1.0375
130	129	1.15773	0.41	130	129	1.15773	0.45
131	130	1.15701	2.2375	131	130	1.15701	1.0375
132	131	1.15629	0.41	132	131	1.15629	0.45
133	132	1.15558	2.2375	133	132	1.15558	1.0375
134	133	1.15486	0.41	134	133	1.15486	0.45
135	134	1.15415	2.2375	135	134	1.15415	1.0375
136	135	1.15343	0.41	136	135	1.15343	0.45
137	136	1.15272	2.2375	137	136	1.15272	1.0375
138	137	1.152	0.41	138	137	1.152	0.45
139	138	1.15129	2.2375	139	138	1.15129	1.0375
140	139	1.15057	0.41	140	139	1.15057	0.45
141	140	1.14986	2.2375	141	140	1.14986	1.0375
142	141	1.14914	0.41	142	141	1.14914	0.45
143	142	1.14843	2.2375	143	142	1.14843	1.0375
144	143	1.14771	0.41	144	143	1.14771	0.45
145	144	1.147	2.2375	145	144	1.147	1.0375
146	145	1.14628	0.41	146	145	1.14628	0.45
147	146	1.14557	2.2375	147	146	1.14557	1.0375
148	147	1.14485	0.41	148	147	1.14485	0.45
149	148	1.14413	2.2375	149	148	1.14413	1.0375
150	149	1.14342	0.41	150	149	1.14342	0.45
151	150	1.1427	2.2375	151	150	1.1427	1.0375
152	151	1.14199	0.41	152	151	1.14199	0.45
153	152	1.14127	2.2375	153	152	1.14127	1.0375
154	153	1.14056	0.41	154	153	1.14056	0.45
155	154	1.13984	2.2375	155	154	1.13984	1.0375
156	155	1.13913	0.41	156	155	1.13913	0.45
157	156	1.13841	2.2375	157	156	1.13841	1.0375
158	157	1.1377	0.41	158	157	1.1377	0.45
159	158	1.13698	2.2375	159	158	1.13698	1.0375
160	159	1.13627	0.41	160	159	1.13627	0.45
161	160	1.13555	2.2375	161	160	1.13555	1.0375
162	161	1.13484	0.41	162	161	1.13484	0.45
163	162	1.13412	2.2375	163	162	1.13412	1.0375
164	163	1.1334	0.41	164	163	1.1334	0.45
165	164	1.13269	2.2375	165	164	1.13269	1.0375
166	165	1.13197	0.41	166	165	1.13197	0.45
167	166	1.13126	2.2375	167	166	1.13126	1.0375
168	167	1.13054	0.41	168	167	1.13054	0.45
169	168	1.12983	2.2375	169	168	1.12983	1.0375
170	169	1.12911	0.41	170	169	1.12911	0.45
171	170	1.1284	2.2375	171	170	1.1284	1.0375
172	171	1.12768	0.41	172	171	1.12768	0.45
173	172	1.12697	2.2375	173	172	1.12697	1.0375
174	173	1.12625	0.41	174	173	1.12625	0.45
175	174	1.12554	2.2375	175	174	1.12554	1.0375
176	175	1.12482	0.41	176	175	1.12482	0.45
177	176	1.12411	2.2375	177	176	1.12411	1.0375
178	177	1.12339	0.41	178	177	1.12339	0.45
179	178	1.12268	2.2375	179	178	1.12268	1.0375
180	179	1.12196	0.41	180	179	1.12196	0.45
181	180	1.12124	2.2375	181	180	1.12124	1.0375
182	181	1.12053	0.41	182	181	1.12053	0.45
183	182	1.11981	2.2375	183	182	1.11981	1.0375
184	183	1.1191	0.41	184	183	1.1191	0.45
185	184	1.11838	2.2375	185	184	1.11838	1.0375
186	185	1.11767	0.41	186	185	1.11767	0.45
187	186	1.11695	2.2375	187	186	1.11695	1.0375
188	187	1.11624	0.41	188	187	1.11624	0.45
189	188	1.11552	2.2375	189	188	1.11552	1.0375
190	189	1.11481	0.41	190	189	1.11481	0.45
191	190	1.11409	2.2375	191	190	1.11409	1.0375
192	191	1.11338	0.41	192	191	1.11338	0.45
193	192	1.11266	2.2375	193	192	1.11266	1.0375
194	193	1.11195	0.41	194	193	1.11195	0.45
195	194	1.11123	2.2375	195	194	1.11123	1.0375
196	195	1.11052	0.41	196	195	1.11052	0.45
197	196	1.1098	2.2375	197	196	1.1098	1.0375
198	197	1.10908	0.41	198	197	1.10908	0.45
199	198	1.10837	2.2375	199	198	1.10837	1.0375
200	199	1.10765	0.41	200	199	1.10765	0.45
201	200	1.10694	2.2375	201	200	1.10694	1.0375
202	201	1.10622	0.41	202	201	1.10622	0.45
203	202	1.10551	2.2375	203	202	1.10551	1.0375
204	203	1.10479	0.41	204	203	1.10479	0.45
205	204	1.10408	2.2375	205	204	1.10408	1.0375
206	205	1.10336	0.41	206	205	1.10336	0.45
207	206	1.10265	2.2375	207	206	1.10265	1.0375
208	207	1.10193	0.41	208	207	1.10193	0.45
209	208	1.10122	2.2375	209	208	1.10122	1.0375
210	209	1.1005	0.41	210	209	1.1005	0.45
211	210	1.09979	2.2375	211	210	1.09979	1.0375
212	211	1.09907	0.41	212	211	1.09907	0.45
213	212	1.09835	2.2375	213	212	1.09835	1.0375
214	213	1.09764	0.41	214	213	1.09764	0.45
215	214	1.09692	2.2375	215	214	1.09692	1.0375
216	215	1.09621	0.41	216	215	1.09621	0.45
217	216	1.09549	2.2375	217	216	1.09549	1.0375
218	217	1.09478	0.41	218	217	1.09478	0.45
219	218	1.09406	2.2375	219	218	1.09406	1.0375
220	219	1.09335	0.41	220	219	1.09335	0.45
221	220	1.09263	2.2375	221	220	1.09263	1.0375
222	221	1.09192	0.41	222	221	1.09192	0.45
223	222	1.0912	2.2375	223	222	1.0912	1.0375
224	223	1.09049	0.41	224	223	1.09049	0.45
225	224	1.08977	2.2375	225	224	1.08977	1.0375
226	225	1.08906	0.41	226	225	1.08906	0.45
227	226	1.08834	2.2375	227	226	1.08834	1.0375
228	227	1.08763	0.41	228	227	1.08763	0.45
229	228	1.08691	2.2375	229	228	1.08691	1.0375
230	229	1.08619	0.41	230	229	1.08619	0.45
231	230	1.08548	2.2375	231	230	1.08548	1.0375
232	231	1.08476	0.41	232	231	1.08476	0.45
233	232	1.08405	2.2375	233	232	1.08405	1.0375
234	233	1.08333	0.41	234	233	1.08333	0.45
235	234	1.08262	2.2375	235	234	1.08262	1.0375
236	235	1.0819	0.41	236	235	1.0819	0.45
237	236	1.08119	2.2375	237	236	1.08119	1.0375
238	237	1.08047	0.41	238	237	1.08047	0.45
239	238	1.07976	2.2375	239	238	1.07976	1.0375
240	239	1.07904	0.41	240	239	1.07904	0.45
241	240	1.07833	2.2375	241	240	1.07833	1.0375
242	241	1.07761	0.41	242	241	1.07761	0.45
243	242	1.0769	2.2375	243	242	1.0769	1.0375
244	243	1.07618	0.41	244	243	1.07618	0.45
245	244	1.07546	2.2375	245	244	1.07546	1.0375
246	245	1.07475	0.41	246	245	1.07475	0.45
247	246	1.07403	2.2375	247	246	1.07403	1.0375
248	247	1.07332	0.41	248	247	1.07332	0.45
249	248	1.0726	2.2375	249	248	1.0726	1.0375
250	249	1.07189	0.41	250	249	1.07189	0.45
251	250	1.07117	2.2375	251	250	1.07117	1.0375
252	251	1.07046	0.41	252	251	1.07046	0.45
253	252	1.06974	2.2375	253	252	1.06974	1.0375
254	253	1.06903	0.41	254	253	1.06903	0.45
255	254	1.06831	2.2375	255	254	1.06831	1.0375
256	255	1.0676	0.41	256	255	1.0676	0.45
257	256	1.06688	2.2375	257	256	1.06688	1.0375
258	257	1.06617	0.41	258	257	1.06617	0.45
259	258	1.06545	2.2375	259	258	1.06545	1.0375
260	259	1.06474	0.41	260	259	1.06474	0.45
261	260	1.06402	2.2375	261	260	1.06402	1.0375
262	261	1.0633	0.41	262	261	1.0633	0.45
263	262	1.06259	2.2375	263	262	1.06259	1.0375
264	263	1.06187	0.41	264	263	1.06187	0.45
265	264	1.06116	2.2375	265	264	1.06116	1.0375
266	265	1.06044	0.41	266	265	1.06044	0.45
267	266	1.05973	2.2375	267	266	1.05973	1.0375
268	267	1.05901	0.41	268	267	1.05901	0.45
269	268	1.0583	2.2375	269	268	1.0583	1.0375
270	269	1.05758	0.41	270	269	1.05758	0.45
271	270	1.05687	2.2375	271	270	1.05687	1.0375
272	271	1.05615	0.41	272	271	1.05615	0.45
273	272	1.05544	2.2375	273	272	1.05544	1.0375
274	273	1.05472	0.41	274	273	1.05472	0.45
275	274	1.05401	2.2375	275	274	1.05401	1.0375
276	275	1.05329	0.41	276	275	1.05329	0.45
277	276	1.05258	2.2375	277	276	1.05258	1.0375
278	277	1.05186	0.41	278	277	1.05186	0.45
279	278	1.05114	2.2375	279	278	1.05114	1.0375
280	279	1.05043	0.41	280	279	1.05043	0.45
281	280	1.04971	2.2375	281	280	1.04971	1.0375
282	281	1.049	0.41	282	281	1.049	0.45
283	282	1.04828	2.2375	283	282	1.04828	1.0375
284	283	1.04757	0.41	284	283	1.04757	0.45
285	284	1.04685	2.2375	285	284	1.04685	1.0375
286	285	1.04614	0.41	286	285	1.04614	0.45
287	286	1.04542	2.2375	287	286	1.04542	1.0375
288	287	1.04471	0.41	288	287	1.04471	0.45
289	288	1.04399	2.2375	289	288	1.04399	1.0375
290	289	1.04328	0.41	290	289	1.04328	0.45
291	290	1.04256	2.2375	291	290	1.04256	1.0375
292	291	1.04185	0.41	292	291	1.04185	0.45
293	292	1.04113	2.2375	293	292	1.04113	1.0375
294	293	1.04041	0.41	294	293	1.04041	0.45
295	294	1.0397	2.2375	295	294	1.0397	1.0375
296	295	1.03898	0.41	296	295	1.03898	0.45
297	296	1.03827	2.2375	297	296	1.03827	1.0375
298	297	1.03755	0.41	298	297	1.03755	0.45
299	298	1.03684	2.2375	299	298	1.03684	1.0375
300	299	1.03612	0.41	300	299	1.03612	0.45
301	300	1.03541	2.2375	301	300	1.03541	1.0375
302	301	1.03469	0.41	302	301	1.03469	0.45
303	302	1.03398	2.2375	303	302	1.03398	1.0375
304	303	1.03326	0.41	304	303	1.03326	0.45
305	304	1.03255	2.2375	305	304	1.03255	1.0375
306	305	1.03183	0.41	306	305	1.03183	0.45
307	306	1.03112	2.2375	307	306	1.03112	1.0375
308	307	1.0304	0.41	308	307	1.0304	0.45
309	308	1.02969	2.2375	309	308	1.02969	1.0375
310	309	1.02897	0.41	310	309	1.02897	0.45
311	310	1.02825	2.2375	311	310	1.02825	1.0375
312	311	1.02754	0.41	312	311	1.02754	0.45
313	312	1.02682	2.2375	313	312	1.02682	1.0375
314	313	1.02611	0.41	314	313	1.02611	0.45
315	314	1.02539	2.2375	315	314	1.02539	1.0375
316	315	1.02468	0.41	316	315	1.02468	0.45
317	316	1.02396	2.2375	317	316	1.02396	1.0375
318	317	1.02325	0.41	318	317	1.02325	0.45
319	318	1.02253	2.2375	319	318	1.02253	1.0375
320	319	1.02182	0.41	320	319	1.02182	0.45
321	320	1.0211	2.2375	321	320	1.0211	1.0375
322	321	1.02039	0.41	322	321	1.02039	0.45
323	322	1.01967	2.2375	323	322	1.01967	1.0375
324	323	1.01896	0.41	324	323	1.01896	0.45
325	324	1.01824	2.2375	325	324	1.01824	1.0375
326	325	1.01753	0.41	326	325	1.01753	0.45
327	326	1.01681	2.2375	327	326	1.01681	1.0375
328	327	1.01609	0.41	328	327	1.01609	0.45
329	328	1.01538	2.2375	329	328	1.01538	1.0375
330	329	1.01466	0.41	330	329	1.01466	0.45
331	330	1.01395	2.2375	331	330	1.01395	1.0375
332	331	1.01323	0.41	332	331	1.01323	0.45
333	332	1.01252	2.2375	333	332	1.01252	1.0375
334	333	1.0118	0.41	334	333	1.0118	0.45
335	334	1.01109	2.2375	335	334	1.01109	1.0375
336	335	1.01037	0.41	336	335	1.01037	0.45
337	336	1.00966	2.2375	337	336	1.00966	1.0375
338	337	1.00894	0.41	338	337	1.00894	0.45
339	338	1.00823	2.2375	339	338	1.00823	1.0375
340	339	1.00751	0.41	340	339	1.00751	0.45
341	340	1.0068	2.2375	341	340	1.0068	1.0375
342	341	1.00608	0.41	342	341	1.00608	0.45
343	342	1.00536	2.2375	343	342	1.00536	1.0375
344	343	1.00465	0.41	344	343	1.00465	0.45
345	344	1.00393	2.2375	345	344	1.00393	1.0375
346	345	1.00322	0.41	346	345	1.00322	0.45
347	346	1.0025	2.2375	347	346	1.0025	1.0375
348	347	1.00179	0.41	348	347	1.00179	0.45
349	348	1.00107	2.2375	349	348	1.00107	1.0375
350	349	1.00036	0.41	350	349	1.00036	0.45
351	350	0.999642	2.2375	351	350	0.999642	1.0375
352	351	0.998927	0.41	352	351	0.998927	0.45
353	352	0.998212	2.2375	353	352	0.998212	1.0375
354	353	0.997496	0.41	354	353	0.997496	0.45
355	354	0.996781	2.2375	355	354	0.996781	1.0375
356	355	0.996066	0.41	356	355	0.996066	0.45
357	356	0.995351	2.2375	357	356	0.995351	1.0375
358	357	0.994635	0.41	358	357	0.994635	0.45
359	358	0.99392	2.2375	359	358	0.99392	1.0375
360	359	0.993205	0.41	360	359	0.993205	0.45
361	360	0.992489	2.2375	361	360	0.992489	1.0375
362	361	0.991774	0.41	362	361	0.991774	0.45
363	362	0.991059	2.2375	363	362	0.991059	1.0375
364	363	0.990343	0.41	364	363	0.990343	0.45
365	364	0.989628	2.2375	365	364	0.989628	1.0375
366	365	0.988913	0.41	366	365	0.988913	0.45
367	366	0.988197	2.2375	367	366	0.988197	1.0375
368	367	0.987482	0.41	368	367	0.987482	0.45
369	368	0.986767	2.2375	369	368	0.986767	1.0375
370	369	0.986052	0.41	370	369	0.986052	0.45
371	370	0.985336	2.2375	371	370	0.985336	1.0375
372	371	0.984621	0.41	372	371	0.984621	0.45
373	372	0.983906	2.2375	373	372	0.983906	1.0375
374	373	0.98319	0.41	374	373	0.98319	0.45
375	374	0.982475	2.2375	375	374	0.982475	1.0375
376	375	0.98176	0.41	376	375	0.98176	0.45
377	376	0.981044	2.2375	377	376	0.981044	1.0375
378	377	0.980329	0.41	378	377	0.980329	0.45
379	378	0.979614	2.2375	379	378	0.979614	1.0375
380	379	0.978898	0.41	380	379	0.978898	0.45
381	380	0.978183	2.2375	381	380	0.978183	1.0375
382	381	0.977468	0.41	382	381	0.977468	0.45
383	382	0.976753	2.2375	383	382	0.976753	1.0375
384	383	0.976037	0.41	384	383	0.976037	0.45
385	384	0.975322	2.2375	385	384	0.975322	1.0375
386	385	0.974607	0.41	386	385	0.974607	0.45
387	386	0.973891	2.2375	387	386	0.973891	1.0375
388	387	0.973176	0.41	388	387	0.973176	0.45
389	388	0.972461	2.2375	389	388	0.972461	1.0375
390	389	0.971745	0.41	390	389	0.971745	0.45
391	390	0.97103	2.2375	391	390	0.97103	1.0375
392	391	0.970315	0.41	392	391	0.970315	0.45
393	392	0.969599	2.2375	393	392	0.969599	1.0375
394	393	0.968884	0.41	394	393	0.968884	0.45
395	394	0.968169	2.2375	395	394	0.968169	1.0375
396	395	0.967454	0.41	396	395	0.967454	0.45
397	396	0.966738	2.2375	397	396	0.966738	1.0375
398	397	0.966023	0.41	398	397	0.966023	0.45
399	398	0.965308	2.2375	399	398	0.965308	1.0375
400	399	0.964592	0.41	400	399	0.964592	0.45
401	400	0.963877	2.2375	401	400	0.963877	1.0375
402	401	0.963162	0.41	402	401	0.963162	0.45
403	402	0.962446	2.2375	403	402	0.962446	1.0375
404	403	0.961731	0.41	404	403	0.961731	0.45
405	404	0.961016	2.2375	405	404	0.961016	1.0375
406	405	0.9603	0.41	406	405	0.9603	0.45
407	406	0.959585	2.2375	407	406	0.959585	1.0375
408	407	0.95887	0.41	408	407	0.95887	0.45
409	408	0.958155	2.2375	409	408	0.958155	1.0375
410	409	0.957439	0.41	410	409	0.957439	0.45
411	410	0.956724	2.2375	411	410	0.956724	1.0375
412	411	0.956009	0.41	412	411	0.956009	0.45
413	412	0.955293	2.2375	413	412	0.955293	1.0375
414	413	0.954578	0.41	414	413	0.954578	0.45
415	414	0.953863	2.2375	415	414	0.953863	1.0375
416	415	0.953147	0.41	416	415	0.953147	0.45
417	416	0.952432	2.2375	417	416	0.952432	1.0375
418	417	0.951717	0.41	418	417	0.951717	0.45
419	418	0.951001	2.2375	419	418	0.951001	1.0375
420	419	0.950286	0.41	420	419	0.950286	0.45
421	420	0.949571	2.2375	421	420	0.949571	1.0375
422	421	0.948856	0.41	422	421	0.948856	0.45
423	422	0.94814	2.2375	423	422	0.94814	1.0375
424	423	0.947425	0.41	424	423	0.947425	0.45
425	424	0.94671	2.2375	425	424	0.94671	1.0375
426	425	0.945994	0.41	426	425	0.945994	0.45
427	426	0.945279	2.2375	427	426	0.945279	1.0375
428	427	0.944564	0.41	428	427	0.944564	0.45
429	428	0.943848	2.2375	429	428	0.943848	1.0375
430	429	0.943133	0.41	430	429	0.943133	0.45
431	430	0.942418	2.2375	431	430	0.942418	1.0375
432	431	0.941702	0.41	432	431	0.941702	0.45
433	432	0.940987	2.2375	433	432	0.940987	1.0375
434	433	0.940272	0.41	434	433	0.940272	0.45
435	434	0.939557	2.2375	435	434	0.939557	1.0375
436	435	0.938841	0.41	436	435	0.938841	0.45
437	436	0.938126	2.2375	437	436	0.938126	1.0375
438	437	0.937411	0.41	438	437	0.937411	0.45
439	438	0.936695	2.2375	439	438	0.936695	1.0375
440	439	0.93598	0.41	440	439	0.93598	0.45
441	440	0.935265	2.2375	441	440	0.935265	1.0375
442	441	0.934549	0.41	442	441	0.934549	0.45
443	442	0.933834	2.2375	443	442	0.933834	1.0375
444	443	0.933119	0.41	444	443	0.933119	0.45
445	444	0.932403	2.2375	445	444	0.932403	1.0375
446	445	0.931688	0.41	446	445	0.931688	0.45
447	446	0.930973	2.2375	447	446	0.930973	1.0375
448	447	0.930258	0.41	448	447	0.930258	0.45
449	448	0.929542	2.2375	449	448	0.929542	1.0375
450	449	0.928827	0.41	450	449	0.928827	0.45
451	450	0.928112	2.2375	451	450	0.928112	1.0375
452	451	0.927396	0.41	452	451	0.927396	0.45
453	452	0.926681	2.2375	453	452	0.926681	1.0375
454	453	0.925966	0.41	454	453	0.925966	0.45
455	454	0.92525	2.2375	455	454	0.92525	1.0375
456	455	0.924535	0.41	456	455	0.924535	0.45
457	456	0.92382	2.2375	457	456	0.92382	1.0375
458	457	0.923104	0.41	458	457	0.923104	0.45
459	458	0.922389	2.2375	459	458	0.922389	1.0375
460	459	0.921674	0.41	460	459	0.921674	0.45
461	460	0.920959	2.2375	461	460	0.920959	1.0375
462	461	0.920243	0.41	462	461	0.920243	0.45
463	462	0.919528	2.2375	463	462	0.919528	1.0375
464	463	0.918813	0.41	464	463	0.918813	0.45
465	464	0.918097	2.2375	465	464	0.918097	1.0375
466	465	0.917382	0.41	466	465	0.917382	0.45
467	466	0.916667	2.2375	467	466	0.916667	1.0375
468	467	0.915951	0.41	468	467	0.915951	0.45
469	468	0.915236	2.2375	469	468	0.915236	1.0375
470	469	0.914521	0.41	470	469	0.914521	0.45
471	470	0.913805	2.2375	471	470	0.913805	1.0375
472	471	0.91309	0.41	472	471	0.91309	0.45
473	472	0.912375	2.2375	473	472	0.912375	1.0375
474	473	0.91166	0.41	474	473	0.91166	0.45
475	474	0.910944	2.2375	475	474	0.910944	1.0375
476	475	0.910229	0.41	476	475	0.910229	0.45
477	476	0.909514	2.2375	477	476	0.909514	1.0375
478	477	0.908798	0.41	478	477	0.908798	0.45
479	478	0.908083	2.2375	479	478	0.908083	1.0375
480	479	0.907368	0.41	480	479	0.907368	0.45
481	480	0.906652	2.2375	481	480	0.906652	1.0375
482	481	0.905937	0.41	482	481	0.905937	0.45
483	482	0.905222	2.2375	483	482	0.905222	1.0375
484	483	0.904506	0.41	484	483	0.904506	0.45
485	484	0.903791	2.2375	485	484	0.903791	1.0375
486	485	0.903076	0.41	486	485	0.903076	0.45
487	486	0.902361	2.2375	487	486	0.902361	1.0375
488	487	0.901645	0.41	488	487	0.901645	0.45
489	488	0.90093	2.2375	489	488	0.90093	1.0375
490	489	0.900215	0.41	490	489	0.900215	0.45
491	490	0.899499	2.2375	491	490	0.899499	1.0375
492	491	0.898784	0.41	492	491	0.898784	0.45
493	492	0.898069	2.2375	493	492	0.898069	1.0375
494	493	0.897353	0.41	494	493	0.897353	0.45
495	494	0.896638	2.2375	495	494	0.896638	1.0375
496	495	0.895923	0.41	496	495	0.895923	0.45
497	496	0.895207	2.2375	497	496	0.895207	1.0375
498	497	0.894492	0.41	498	497	0.894492	0.45
499	498	0.893777	2.2375	499	498	0.893777	1.0375
500	499	0.893062	0.41	500	499	0.893062	0.45
501	500	0.892346	2.2375	501	500	0.892346	1.0375
502	501	0.891631	0.41	502	501	0.891631	0.45
503	502	0.890916	2.2375	503	502	0.890916	1.0375
504	503	0.8902	0.41	504	503	0.8902	0.45
505	504	0.889485	2.2375	505	504	0.889485	1.0375
506	505	0.88877	0.41	506	505	0.88877	0.45
507	506	0.888054	2.2375	507	506	0.888054	1.0375
508	507	0.887339	0.41	508	507	0.887339	0.45
509	508	0.886624	2.2375	509	508	0.886624	1.0375
510	509	0.885908	0.41	510	509	0.885908	0.45
511	510	0.885193	2.2375	511	510	0.885193	1.0375
512	511	0.884478	0.41	512	511	0.884478	0.45
513	512	0.883763	2.2375	513	512	0.883763	1.0375
514	513	0.883047	0.41	514	513	0.883047	0.45
515	514	0.882332	2.2375	515	514	0.882332	1.0375
516	515	0.881617	0.41	516	515	0.881617	0.45
517	516	0.880901	2.2375	517	516	0.880901	1.0375
518	517	0.880186	0.41	518	517	0.880186	0.45
519	518	0.879471	2.2375	519	518	0.879471	1.0375
520	519	0.878755	0.41	520	519	0.878755	0.45
521	520	0.87804	2.2375	521	520	0.87804	1.0375
522	521	0.877325	0.41	522	521	0.877325	0.45
523	522	0.876609	2.2375	523	522	0.876609	1.0375
524	523	0.875894	0.41	524	523	0.875894	0.45
525	524	0.875179	2.2375	525	524	0.875179	1.0375
526	525	0.874464	0.41	526	525	0.874464	0.45
527	526	0.873748	2.2375	527	526	0.873748	1.0375
528	527	0.873033	0.41	528	527	0.873033	0.45
529	528	0.872318	2.2375	529	528	0.872318	1.0375
530	529	0.871602	0.41	530	529	0.871602	0.45
531	530	0.870887	2.2375	531	530	0.870887	1.0375
532	531	0.870172	0.41	532	531	0.870172	0.45
533	532	0.869456	2.2375	533	532	0.869456	1.0375
534	533	0.868741	0.41	534	533	0.868741	0.45
535	534	0.868026	2.2375	535	534	0.868026	1.0375
536	535	0.86731	0.41	536	535	0.86731	0.45
537	536	0.866595	2.2375	537	536	0.866595	1.0375
538	537	0.86588	0.41	538	537	0.86588	0.45
539	538	0.865165	2.2375	539	538	0.865165	1.0375
540	539	0.864449	0.41	540	539	0.864449	0.45
541	540	0.863734	2.2375	541	540	0.863734	1.0375
542	541	0.863019	0.41	542	541	0.863019	0.45
543	542	0.862303	2.2375	543	542	0.862303	1.0375
544	543	0.861588	0.41	544	543	0.861588	0.45
545	544	0.860873	2.2375	545	544	0.860873	1.0375
546	545	0.860157	0.41	546	545	0.860157	0.45
547	546	0.859442	2.2375	547	546	0.859442	1.0375
548	547	0.858727	0.41	548	547	0.858727	0.45
549	548	0.858011	2.2375	549	548	0.858011	1.0375
550	549	0.857296	0.41	550	549	0.857296	0.45
551	550	0.856581	2.2375	551	550	0.856581	1.0375
552	551	0.855866	0.41	552	551	0.855866	0.45
553	552	0.85515	2.2375	553	552	0.85515	1.0375
554	553	0.854435	0.41	554	553	0.854435	0.45
555	554	0.85372	2.2375	555	554	0.85372	1.0375
556	555	0.853004	0.41	556	555	0.853004	0.45
557	556	0.852289	2.2375	557	556	0.852289	1.0375
558	557	0.851574	0.41	558	557	0.851574	0.45
559	558	0.850858	2.2375	559	558	0.850858	1.0375
560	559	0.850143	0.41	560	559	0.850143	0.45
561	560	0.849428	2.2375	561	560	0.849428	1.0375
562	561	0.848712	0.41	562	561	0.848712	0.45
563	562	0.847997	2.2375	563	562	0.847997	1.0375
564	563	0.847282	0.41	564	563	0.847282	0.45
565	564	0.846567	2.2375	565	564	0.846567	1.0375
566	565	0.845851	0.41	566	565	0.845851	0.45
567	566	0.845136	2.2375	567	566	0.845136	1.0375
568	567	0.844421	0.41	568	567	0.844421	0.45
569	568	0.843705	2.2375	569	568	0.843705	1.0375
570	569	0.84299	0.41	570	569	0.84299	0.45
571	570	0.842275	2.2375	571	570	0.842275	1.0375
572	571	0.841559	0.41	572	571	0.841559	0.45
573	572	0.840844	2.2375	573	572	0.840844	1.0375
574	573	0.840129	0.41	574	573	0.840129	0.45
575	574	0.839413	2.2375	575	574	0.839413	1.0375
576	575	0.838698	0.41	576	575	0.838698	0.45
577	576	0.837983	2.2375	577	576	0.837983	1.0375
578	577	0.837268	0.41	578	577	0.837268	0.45
579	578	0.836552	2.2375	579	578	0.836552	1.0375
580	579	0.835837	0.41	580	579	0.835837	0.45
581	580	0.835122	2.2375	581	580	0.835122	1.0375
582	581	0.834406	0.41	582	581	0.834406	0.45
583	582	0.833691	2.2375	583	582	0.833691	1.0375
584	583	0.832976	0.41	584	583	0.832976	0.45
585	584	0.83226	2.2375	585	584	0.83226	1.0375
586	585	0.831545	0.41	586	585	0.831545	0.45
587	586	0.83083	2.2375	587	586	0.83083	1.0375
588	587	0.830114	0.41	588	587	0.830114	0.45
589	588	0.829399	2.2375	589	588	0.829399	1.0375
590	589	0.828684	0.41	590	589	0.828684	0.45
591	590	0.827969	2.2375	591	590	0.827969	1.0375
592	591	0.827253	0.41	592	591	0.827253	0.45
593	592	0.826538	2.2375	593	592	0.826538	1.0375
594	593	0.825823	0.41	594	593	0.825823	0.45
595	594	0.825107	2.2375	595	594	0.825107	1.0375
596	595	0.824392	0.41	596	595	0.824392	0.45
597	596	0.823677	2.2375	597	596	0.823677	1.0375
598	597	0.822961	0.41	598	597	0.822961	0.45
599	598	0.822246	2.2375	599	598	0.822246	1.0375
600	599	0.821531	0.41	600	599	0.821531	0.45
601	600	0.820815	2.2375	601	600	0.820815	1.0375
602	601	0.8201	0.41	602	601	0.8201	0.45
603	602	0.819385	2.2375	603	602	0.819385	1.0375
604	603	0.81867	0.41	604	603	0.81867	0.45
605	604	0.817954	2.2375	605	604	0.817954	1.0375
606	605	0.817239	0.41	606	605	0.817239	0.45
607	606	0.816524	2.2375	607	606	0.816524	1.0375
608	607	0.815808	0.41	608	607	0.815808	0.45
609	608	0.815093	2.2375	609	608	0.815093	1.0375
610	609	0.814378	0.41	610	609	0.814378	0.45
611	610	0.813662	2.2375	611	610	0.813662	1.0375
612	611	0.812947	0.41	612	611	0.812947	0.45
613	612	0.812232	2.2375	613	612	0.812232	1.0375
614	613	0.811516	0.41	614	613	0.811516	0.45
615	614	0.810801	2.2375	615	614	0.810801	1.0375
616	615	0.810086	0.41	616	615	0.810086	0.45
617	616	0.809371	2.2375	617	616	0.809371	1.0375
618	617	0.808655	0.41	618	617	0.808655	0.45
619	618	0.80794	2.2375	619	618	0.80794	1.0375
620	619	0.807225	0.41	620	619	0.807225	0.45
621	620	0.806509	2.2375	621	620	0.806509	1.0375
622	621	0.805794	0.41	622	621	0.805794	0.45
623	622	0.805079	2.2375	623	622	0.805079	1.0375
624	623	0.804363	0.41	624	623	0.804363	0.45
625	624	0.803648	2.2375	625	624	0.803648	1.0375
626	625	0.802933	0.41	626	625	0.802933	0.45
627	626	0.802217	2.2375	627	626	0.802217	1.0375
628	627	0.801502	0.41	628	627	0.801502	0.45
629	628	0.800787	2.2375	629	628	0.800787	1.0375
630	629	0.800072	0.41	630	629	0.800072	0.45
631	630	0.799356	2.2375	631	630	0.799356	1.0375
632	631	0.798641	0.41	632	631	0.798641	0.45
633	632	0.797926	2.2375	633	632	0.797926	1.0375
634	633	0.79721	0.41	634	633	0.79721	0.45
635	634	0.796495	2.2375	635	634	0.796495	1.0375
636	635	0.79578	0.41	636	635	0.79578	0.45
637	636	0.795064	2.2375	637	636	0.795064	1.0375
638	637	0.794349	0.41	638	637	0.794349	0.45
639	638	0.793634	2.2375	639	638	0.793634	1.0375
640	639	0.792918	0.41	640	639	0.792918	0.45
641	640	0.792203	2.2375	641	640	0.792203	1.0375
642	641	0.791488	0.41	642	641	0.791488	0.45
643	642	0.790773	2.2375	643	642	0.790773	1.0375
644	643	0.790057	0.41	644	643	0.790057	0.45
645	644	0.789342	2.2375	645	644	0.789342	1.0375
646	645	0.788627	0.41	646	645	0.788627	0.45
647	646	0.787911	2.2375	647	646	0.787911	1.0375
648	647	0.787196	0.41	648	647	0.787196	0.45
649	648	0.786481	2.2375	649	648	0.786481	1.0375
650	649	0.785765	0.41	650	649	0.785765	0.45
651	650	0.78505	2.2375	651	650	0.78505	1.0375
652	651	0.784335	0.41	652	651	0.784335	0.45
653	652	0.783619	2.2375	653	652	0.783619	1.0375
654	653	0.782904	0.41	654	653	0.782904	0.45
655	654	0.782189	2.2375	655	654	0.782189	1.0375
656	655	0.781474	0.41	656	655	0.781474	0.45
657	656	0.780758	2.2375	657	656	0.780758	1.0375
658	657	0.780043	0.41	658	657	0.780043	0.45
659	658	0.779328	2.2375	659	658	0.779328	1.0375
660	659	0.778612	0.41	660	659	0.778612	0.45
661	660	0.777897	2.2375	661	660	0.777897	1.0375
662	661	0.777182	0.41	662	661	0.777182	0.45
663	662	0.776466	2.2375	663	662	0.776466	1.0375
664	663	0.775751	0.41	664	663	0.775751	0.45
665	664	0.775036	2.2375	665	664	0.775036	1.0375
666	665	0.77432	0.41	666	665	0.77432	0.45
667	666	0.773605	2.2375	667	666	0.773605	1.0375
668	667	0.77289	0.41	668	667	0.77289	0.45
669	668	0.772175	2.2375	669	668	0.772175	1.0375
670	669	0.771459	0.41	670	669	0.771459	0.45
671	670	0.770744	2.2375	671	670	0.770744	1.0375
672	671	0.770029	0.41	672	671	0.770029	0.45
673	672	0.769313	2.2375	673	672	0.769313	1.0375
674	673	0.768598	0.41	674	673	0.768598	0.45
675	674	0.767883	2.2375	675	674	0.767883	1.0375
676	675	0.767167	0.41	676	675	0.767167	0.45
677	676	0.766452	2.2375	677	676	0.766452	1.0375
678	677	0.765737	0.41	678	677	0.765737	0.45
679	678	0.765021	2.2375	679	678	0.765021	1.0375
680	679	0.764306	0.41	680	679	0.764306	0.45
681	680	0.763591	2.2375	681	680	0.763591	1.0375
682	681	0.762876	0.41	682	681	0.762876	0.45
683	682	0.76216	2.2375	683	682	0.76216	1.0375
684	683	0.761445	0.41	684	683	0.761445	0.45
685	684	0.76073	2.2375	685	684	0.76073	1.0375
686	685	0.760014	0.41	686	685	0.760014	0.45
687	686	0.759299	2.2375	687	686	0.759299	1.0375
688	687	0.758584	0.41	688	687	0.758584	0.45
689	688	0.757868	2.2375	689	688	0.757868	1.0375
690	689	0.757153	0.41	690	689	0.757153	0.45
691	690	0.756438	2.2375	691	690	0.756438	1.0375
692	691	0.755722	0.41	692	691	0.755722	0.45
693	692	0.755007	2.2375	693	692	0.755007	1.0375
694	693	0.754292	0.41	694	693	0.754292	0.45
695	694	0.753577	2.2375	695	694	0.753577	1.0375
696	695	0.752861	0.41	696	695	0.752861	0.45
697	696	0.752146	2.2375	697	696	0.752146	1.0375
698	697	0.751431	0.41	698	697	0.751431	0.45
699	698	0.750715	2.2375	699	698	0.750715	1.0375
700	699	0.75	0.41	700	699	0.75	0.45

## Sheet: Colony 338
	XLSTAT 2022.1.2.1270 - Descriptive statistics - Start time: 07/20/2022 at 20:00:26 / End time: 07/20/2022 at 20:00:28 / Microsoft Excel 16.015330
	Quantitative data: Workbook = Table S1.xlsx / Sheet = Table S1 / Range = 'Table S1'!$D:$D / 476 rows and 1 column
	Subsamples: Workbook = Table S1.xlsx / Sheet = Table S1 / Range = 'Table S1'!$B:$C / 476 rows and 2 columns
	Descriptive statistics (Quantitative data):
	Statistic	Time at first grooming (s) | Genotype|Grooming intensity-HVG|Intense	Time at first grooming (s) | Genotype|Grooming intensity-HVG|Light
	Nbr. of observations	311	165
	Sum of weights	311	165
	Minimum	0.85	0.000991782
	Maximum	35.88	56.19
	1st Quartile	1.805	4.52
	Median	3.05	8.27
	3rd Quartile	5.765	17.66
	Mean	4.74775	12.5612
	Variance (n-1)	24.7601	128.255
	Standard deviation (n-1)	4.97596	11.325
	Standard error of the mean	0.282161	0.881649

## Sheet: Colony 111A
	XLSTAT 2022.1.2.1270 - Descriptive statistics - Start time: 07/20/2022 at 19:56:32 / End time: 07/20/2022 at 19:56:36 / Microsoft Excel 16.015330
	Quantitative data: Workbook = Table S1.xlsx / Sheet = Table S1 / Range = 'Table S1'!$D:$D / 450 rows and 1 column
	Subsamples: Workbook = Table S1.xlsx / Sheet = Table S1 / Range = 'Table S1'!$B:$C / 450 rows and 2 columns
	Descriptive statistics (Quantitative data):
	Statistic	Time at first grooming (s) | Genotype|Grooming intensity-HVG|Intense	Time at first grooming (s) | Genotype|Grooming intensity-HVG|Light
	Nbr. of observations	313	137
	Sum of weights	313	137
	Minimum	0.1	1.25
	Maximum	48.86	52.26
	1st Quartile	2.29	4.4
	Median	3.69	8.81
	3rd Quartile	7.67	14.87
	Mean	6.13661	11.9536
	Variance (n-1)	39.5903	107.126
	Standard deviation (n-1)	6.29208	10.3502
	Standard error of the mean	0.355649	0.884276

[truncated: 4 more sheets: Colony 114A, Colony 113B, Colony 478, Colony 499]
