# Supplementary material for: Breeding honey bees (Apis mellifera L.) for low and high Varroa destructor population growth: Gene expression of bees performing grooming behavior
Source: Front Insect Sci. 2023 Mar 6;3:951447. doi: 10.3389/finsc.2023.951447 (PMC10926520; doi:10.3389/finsc.2023.951447)
Supplement: Supplementary file 2 [file Table_2.xlsx]

## Sheet: Sheet1
	LVGlight vs HVGintense	LVGlight vs HVGlight	LVGintense vs HVGlight	LVGintense vs HVGintense	HVGlight vs HVGintense	Total
Proportion of Up-regulated DEGs	0.036	0.016	0.024	0.048	0.032	0.156
Proportion of Down-regulated DEGs	0.084	0.052	0.292	0.332	0.084	0.844
Total	0.12	0.068	0.316	0.38	0.116	1
p-values based on Fisher exact tests of independence (see Manuscript section 2.3 Statistical Analyses and Design)
	LVGlight vs HVGintense	LVGlight vs HVGlight	LVGintense vs HVGlight	LVGintense vs HVGintense	HVGlight vs HVGintense
Up-regulated DEGs	0.0302621	0.314049	0.0233128	0.371146	0.0967124
Down-regulated DEGs	0.0302621	0.314049	0.0233128	0.371146	0.0967124
