# Supplementary material for: Breeding honey bees (Apis mellifera L.) for low and high Varroa destructor population growth: Gene expression of bees performing grooming behavior
Source: Front Insect Sci. 2023 Mar 6;3:951447. doi: 10.3389/finsc.2023.951447 (PMC10926520; doi:10.3389/finsc.2023.951447)
Supplement: Supplementary file 3 [file Table_3.xlsx]

## Sheet: LVG vs HVG
Ens_gene_ID	Beebase_ID	Description	Target_ID	pval	qval (corrected p value)	log2
LOC408953	GB49688	peroxidase, transcript variant X1	XM_026441872.1	2.32027e-06	0.000626679	3.74647
LOC410669	GB51615	single-minded homolog 2, transcript variant X6	XM_026442516.1	2.62608e-06	0.000700409	3.54783
LOC410573	GB49947	nephrin, transcript variant X9	XM_006563690.3	4.36446e-05	0.0062083	3.32394
LOC725306	GB47680	TATA-binding protein-associated factor 172, transcript variant X1	XM_006558584.3	0.000267604	0.027061	3.01282
LOC552100	GB51354	transcriptional regulator ovo, transcript variant X7	XM_026445933.1	2.2989e-05	0.00391715	2.81677
LOC411566	GB47208	mitogen-activated protein kinase kinase kinase 11, transcript variant X2	XM_016915045.2	0.00028538	0.028454	2.62125
LOC107965519	nan	nan	XR_003306028.1	0.000563795	0.0459591	2.59997
LOC552418	GB46814	cytochrome P450 6k1, transcript variant X2	XM_026446468.1	4.70718e-05	0.00648624	2.51246
LOC412215	GB49845	chitin synthase chs-2, transcript variant X8	XM_016915249.2	0.000401356	0.0358315	2.44218
LOC413224	GB52082	sn1-specific diacylglycerol lipase alpha, transcript variant X5	XM_026444187.1	0.000477301	0.0400952	2.41017
LOC100576886	GB52528	uncharacterized LOC100576886, transcript variant X1	XM_026440589.1	0.000605744	0.0481965	2.16937
LOC551460	GB55715	homeobox protein cut, transcript variant X10	XM_016912733.2	1.89983e-05	0.00349455	1.99743
GeneID_411830	GB41338	venom acid phosphatase	NM_001013359.2	0.000295104	0.0285971	1.96911
GeneID_725297	GB44014	gustatory receptor 10	NM_001242994.1	1.0139e-05	0.00200311	1.6235
LOC727136	GB53120	uncharacterized LOC727136	XR_407984.2	1.53942e-05	0.00288129	1.44994
LOC725800	GB52213	fibrillin-2, transcript variant X1	XM_006561296.3	0.000475283	0.0400835	1.31785
LOC102653657	nan	nan	XR_003304929.1	6.52223e-06	0.00139165	1.27841
GeneID_409677	GB49890	cytochrome P450 6AS5	XM_026444558.1	3.59703e-06	0.000892077	1.06527
GeneID_551935	GB46230	odorant binding protein 21	NM_001040206.1	7.98715e-08	4.48478e-05	1.03393
LOC107964405	nan	nan	XM_016912115.2	7.8288e-09	7.50805e-06	1.03091
LOC100577112	GB50124	astakine	XM_003250223.4	0.000257817	0.0263208	1.00864
GeneID_551719	GB46225	odorant binding protein 16	NM_001040205.1	7.20612e-09	7.32177e-06	0.958875
LOC724865	GB41188	ABC transporter G family member 20, transcript variant X1	XM_026445672.1	0.000121236	0.0141234	0.935518
LOC100188940	nan	nan	XM_006562069.3	2.29595e-09	2.95744e-06	0.926414
LOC107964502	nan	nan	XM_016912388.2	3.96046e-06	0.000960277	0.918939
LOC410149	GB51783	carboxypeptidase Q, transcript variant X3	XM_006558840.3	0.000120668	0.0141234	0.90841
LOC726480	GB46748	39S ribosomal protein L54, mitochondrial	XM_001122212.5	1.04128e-08	8.88716e-06	0.883695
LOC410363	GB40629	uncharacterized LOC410363, transcript variant X9	XM_026444499.1	3.52527e-06	0.000884926	0.857999
LOC726134	GB47974	carboxylesterase	XM_006564244.3	1.19182e-13	8.47663e-10	0.853711
LOC725538	GB51118	28S ribosomal protein S28, mitochondrial	XM_001121371.5	1.4343e-14	1.53018e-10	0.810832
LOC113218798	nan	nan	XR_003304732.1	9.28919e-07	0.000333627	0.810403
LOC102656425	nan	nan	XM_006564939.3	7.60396e-08	4.48478e-05	0.798934
LOC102656753	nan	nan	XR_001703561.2	0.000164061	0.0179516	0.79173
GeneID_406112	GB52077	period circadian protein	XM_026444135.1	0.000607623	0.0481965	0.788758
LOC411706	GB42468	phospholipase B1, membrane-associated, transcript variant X3	XM_026441935.1	0.000640662	0.048647	0.776393
LOC113218623	nan	nan	XM_026439444.1	8.09323e-09	7.50805e-06	0.765202
LOC552743	GB15798	trafficking protein particle complex subunit 2-like protein	XM_625118.6	2.01879e-08	1.43583e-05	0.753312
GeneID_100359410	GB51206	cytochrome c oxidase subunit VIc	XM_006557480.3	9.29736e-07	0.000333627	0.749076
LOC100576945	GB51003	uncharacterized LOC100576945	XM_003250783.4	8.52426e-09	7.57842e-06	0.746873
LOC102653960	nan	nan	XM_006568363.3	6.10497e-07	0.000255415	0.742242
LOC408315	GB45199	ceramide kinase, transcript variant X2	XR_410654.3	0.000616337	0.0485269	0.742161
LOC411223	GB47975	esterase FE4, transcript variant X3	XM_016912970.2	0.000428635	0.0377451	0.739963
LOC724647	GB54450	uncharacterized LOC724647, transcript variant X1	XM_026445427.1	1.18149e-09	1.93919e-06	0.738233
LOC107964868	nan	nan	XR_001704014.2	5.67552e-13	3.02747e-09	0.731592
LOC100578534	GB55111	TP53-regulated inhibitor of apoptosis 1, transcript variant X1	XM_003251885.4	1.83986e-07	9.12955e-05	0.726702
GeneID_409716	GB53110	apidermin 3	NM_001085344.1	0.000335114	0.0313611	0.724752
LOC408963	GB54496	pleckstrin homology domain-containing family G member 5, transcript variant X12	XR_001703924.2	1.94921e-05	0.0035246	0.717832
LOC107966054	nan	nan	XR_001706449.2	1.49445e-06	0.000472682	0.714096
GeneID_413115	GB50453	cuticular protein 19	NM_001167893.1	4.05688e-05	0.00592888	0.711335
LOC411202	GB44209	1,5-anhydro-D-fructose reductase	XM_394676.6	7.47369e-07	0.000291035	0.703427
LOC726259	GB53935	cytochrome c oxidase assembly protein COX16 homolog, mitochondrial	XM_026445202.1	2.34989e-05	0.00391715	0.700552
LOC412266	GB49177	60S ribosomal protein L27, transcript variant X1	XM_003251107.3	2.4387e-11	7.43352e-08	0.695447
LOC551123	nan	nan	XM_026439280.1	0.000450752	0.0384708	0.694233
LOC408337	GB52239	uncharacterized LOC408337, transcript variant X3	XM_026443573.1	2.79303e-05	0.00441444	0.691294
LOC102655090	nan	nan	XM_006570208.3	1.78543e-08	1.31365e-05	0.684462
LOC412266	GB49177	60S ribosomal protein L27, transcript variant X1	XM_003251108.2	1.30357e-11	4.75952e-08	0.684333
LOC413383	GB42541	carbonic anhydrase-related protein 10, transcript variant X4	XM_006559798.3	5.40736e-06	0.00116542	0.680778
GeneID_100359410	GB51206	cytochrome c oxidase subunit VIc	XM_006557481.3	5.28386e-10	9.39514e-07	0.676462
LOC552807	GB50032	prefoldin subunit 6, transcript variant X2	XM_625182.6	2.03901e-10	4.35063e-07	0.676269
LOC408960	GB54537	protein slit, transcript variant X2	XM_006561437.3	2.33737e-05	0.00391715	0.672861
LOC725240	GB48338	mitochondrial import inner membrane translocase subunit Tim9, transcript variant X2	XM_001121113.5	0.000172943	0.0186368	0.668321
LOC102655452	nan	nan	XM_006567174.3	1.93795e-06	0.000551333	0.667393
LOC100578586	GB51441	mediator of RNA polymerase II transcription subunit 15	XM_003251791.3	1.92752e-05	0.00351517	0.655718
LOC100576840	nan	nan	XM_006559268.3	4.4176e-07	0.000196372	0.652721
GeneID_677677	GB46227	odorant binding protein 18	NM_001040227.1	6.26191e-05	0.0080976	0.650344
LOC724142	GB40653	60S ribosomal protein L24, transcript variant X1	XM_016915612.2	1.33839e-11	4.75952e-08	0.647677
LOC113218892	nan	nan	XM_026441648.1	9.72541e-07	0.000340182	0.64673
LOC100577341	GB49234	uncharacterized LOC100577341	XM_003249707.4	1.6263e-07	8.26197e-05	0.644781
LOC102655203	nan	nan	XM_006571841.3	4.71973e-06	0.00107133	0.636595
LOC727436	GB54977	nuclear receptor 2C2-associated protein	XM_001123143.5	0.000123409	0.0141569	0.6361
LOC551706	GB54226	unconventional myosin-IXb, transcript variant X11	XM_624095.5	1.76115e-05	0.00326763	0.635334
LOC102656114	nan	nan	XR_003305280.1	8.10878e-05	0.0100953	0.634141
LOC113218526	nan	nan	XR_003305937.1	3.63737e-06	0.000892077	0.624103
LOC725774	GB47821	BLOC-1-related complex subunit 7	XM_016912370.2	6.05582e-05	0.00787885	0.617172
GeneID_410052	GB54319	synaptotagmin 20	NM_001142561.1	1.92339e-06	0.000551333	0.616714
LOC413346	GB40838	endoglucanase E-4	XM_396791.5	0.000431636	0.0377451	0.61662
LOC107964668	nan	nan	XR_001703578.2	7.18657e-05	0.00921987	0.611755
LOC100577456	GB45073	fibrillin-2, transcript variant X2	XM_003250856.4	1.3057e-05	0.00248748	0.605998
LOC113218550	nan	nan	XM_026446029.1	5.04718e-06	0.00111007	0.605035
LOC409315	GB50927	PRKCA-binding protein, transcript variant X6	XM_006566121.3	0.00041327	0.0367415	0.59996
LOC113218717	nan	nan	XR_003304519.1	7.85304e-11	2.0945e-07	0.59091
GeneID_552478	GB46226	odorant binding protein 17	NM_001040207.1	7.21619e-05	0.00921987	0.577856
LOC113219015	nan	nan	XM_026442972.1	0.000106421	0.0127568	0.572611
LOC726894	GB45653	membrane magnesium transporter 1	XM_001121144.4	2.23471e-06	0.000611308	0.571877
LOC411607	GB45947	pterin-4-alpha-carbinolamine dehydratase	XM_006563101.3	1.09532e-10	2.59677e-07	0.571477
LOC552232	GB45154	ADP-ribosylation factor-like protein 2-binding protein-like	XM_016914666.2	0.000659184	0.0496997	0.570294
LOC725352	GB43115	U6 snRNA-associated Sm-like protein LSm7, transcript variant X2	XM_003251489.4	8.14684e-06	0.00170421	0.569262
GeneID_100359410	GB51206	cytochrome c oxidase subunit VIc	XM_006557479.3	1.08362e-08	8.89274e-06	0.563713
LOC551998	GB42417	cell death-inducing p53-target protein 1, transcript variant X2	XM_006565496.3	3.30883e-07	0.00015689	0.562913
LOC413186	GB52454	mitochondrial pyruvate carrier 3	XM_396637.7	4.71215e-06	0.00107133	0.562266
LOC113218630	nan	nan	XM_026439530.1	3.45597e-10	6.70364e-07	0.560387
LOC726866	nan	nan	XM_026440240.1	0.000291342	0.0285971	0.556385
LOC726220	GB55296	pyroglutamyl-peptidase 1	XM_001121977.5	0.000159263	0.0175164	0.552564
LOC412838	GB43882	alpha-mannosidase 2, transcript variant X4	XM_006563771.3	1.46718e-06	0.000472682	0.548171
LOC552827	GB50044	probable small nuclear ribonucleoprotein G	XM_625202.6	8.48896e-06	0.0017476	0.547614
LOC725835	GB47822	DNA polymerase epsilon subunit 4, transcript variant X2	XM_001121637.5	2.38475e-07	0.000115644	0.546528
LOC726746	GB12296	HIG1 domain family member 2A, mitochondrial	XM_001122466.4	9.40955e-06	0.00190012	0.545491
LOC550981	GB49028	coatomer subunit zeta-1, transcript variant X3	XM_623377.6	7.20501e-09	7.32177e-06	0.54383
GeneID_100359410	GB51206	cytochrome c oxidase subunit VIc	XM_006557482.3	5.72806e-08	3.75881e-05	0.540476
LOC412127	GB50724	peptidyl-tRNA hydrolase 2, mitochondrial	XM_395591.6	1.5283e-07	7.95351e-05	0.539838
LOC726740	nan	nan	XM_003249029.4	4.71185e-05	0.00648624	0.537851
LOC100578534	GB55111	TP53-regulated inhibitor of apoptosis 1, transcript variant X1	XM_006572325.3	3.48289e-06	0.000884697	0.536244
LOC102654166	nan	nan	XM_026443582.1	0.000153849	0.0170087	0.535924
LOC724659	GB43288	ribonuclease P protein subunit rpr2	XM_001120551.5	0.00043866	0.0380475	0.531734
LOC410578	GB50262	sodium- and chloride-dependent glycine transporter 2, transcript variant X4	XM_006563666.3	0.00061261	0.048412	0.530117
LOC552403	GB42821	mediator of RNA polymerase II transcription subunit 10	XM_624776.5	1.42802e-06	0.000468764	0.52977
LOC412795	GB49977	cadherin-99C, transcript variant X1	XM_006563623.3	0.000294847	0.0285971	0.52871
GeneID_100359410	GB51206	cytochrome c oxidase subunit VIc	NM_001172405.1	9.7401e-06	0.00194228	0.527471
LOC408365	GB45151	uncharacterized LOC408365, transcript variant X2	XM_391915.6	0.000626206	0.048647	0.527426
LOC102655272	nan	nan	XM_006562385.3	1.05655e-05	0.00206212	0.525212
LOC726461	GB55578	protein shank, transcript variant X7	XM_026439086.1	0.000284396	0.028454	0.522776
LOC551397	GB16303	28S ribosomal protein S18a, mitochondrial	XM_623791.6	7.11607e-07	0.000286482	0.522584
LOC551861	GB50601	ATP synthase subunit e, mitochondrial	XM_624246.6	3.74643e-09	4.20724e-06	0.52128
LOC727026	GB41733	cytochrome c oxidase copper chaperone	XM_001122739.5	3.32764e-06	0.000865876	0.519525
LOC726711	GB52470	ribonuclease H2 subunit C	XM_001122434.5	0.000131505	0.0149252	0.515761
GeneID_100191002	nan	nan	NM_001135909.1	6.32584e-07	0.000259566	0.514217
LOC102655765	nan	nan	XM_026443370.1	0.000634645	0.048647	0.513078
LOC408294	GB50990	protein FAM76A, transcript variant X2	XR_410422.3	3.01352e-05	0.0046934	0.513057
LOC726757	GB43151	replication protein A 14 kDa subunit, transcript variant X2	XM_001122477.5	1.51038e-06	0.000472682	0.5106
LOC725138	GB55561	copper transport protein ATOX1	XM_001121022.5	1.89857e-06	0.000551333	0.509997
LOC725964	GB52144	uncharacterized LOC725964, transcript variant X4	XM_016912649.2	0.000400364	0.0358315	0.509217
LOC100578420	GB50772	uncharacterized LOC100578420, transcript variant X3	XM_003249771.4	0.000430188	0.0377451	0.507587
LOC410218	GB51046	probable signal peptidase complex subunit 2	XM_393701.7	6.00791e-08	3.75881e-05	0.507163
LOC725572	GB51636	ribonuclease kappa-B	XM_001120479.4	1.1663e-07	6.38087e-05	0.507095
LOC100576289	GB55191	uncharacterized LOC100576289	XM_003249379.4	5.59287e-05	0.00745844	0.50276
LOC113218950	nan	nan	XM_026442381.1	1.99854e-06	0.000561091	0.501931
LOC724719	GB46440	NADH dehydrogenase [ubiquinone] 1 beta subcomplex subunit 11, mitochondrial	XM_006570069.2	1.68659e-08	1.28524e-05	0.501592
LOC725620	GB16493	28S ribosomal protein S33, mitochondrial	XM_003249338.4	1.3052e-06	0.000443206	0.494254
LOC113219410	nan	nan	XR_003306543.1	0.000200213	0.0211482	0.492994
LOC724413	GB42205	uncharacterized LOC724413	XM_006571192.3	1.6287e-06	0.00049645	0.492839
LOC726887	GB51797	ras-related protein Rab-32, transcript variant X7	XM_026445390.1	4.32418e-06	0.00103669	0.491523
LOC107966055	nan	nan	XM_026445618.1	0.000134411	0.0151742	0.489944
LOC102655614	nan	nan	XR_407457.3	4.44477e-05	0.00628066	0.489839
LOC102656130	nan	nan	XR_411275.3	9.22953e-07	0.000333627	0.488741
LOC107964283	nan	nan	XR_001702703.2	8.51808e-06	0.0017476	0.487861
GeneID_727061	GB45629	NADH dehydrogenase (ubiquinone) Fe-S protein 5, 15kDa (NADH-coenzyme Q reductase)	XM_026440546.1	7.78348e-08	4.48478e-05	0.485983
LOC727483	GB49606	protein stunted, transcript variant X1	XM_001123191.4	4.46311e-08	3.07192e-05	0.483958
LOC410663	GB42189	selenoprotein F, transcript variant X1	XM_006557387.3	1.88818e-06	0.000551333	0.482751
LOC725883	GB12060	guanine nucleotide-binding protein subunit gamma-1	XM_006561377.3	6.16573e-08	3.75881e-05	0.482743
LOC725705	GB41303	mitochondrial import inner membrane translocase subunit Tim13	XM_001121522.4	1.87753e-06	0.000551333	0.481825
LOC100577899	nan	nan	XM_006563505.3	8.23789e-05	0.0101602	0.478102
LOC107965039	nan	nan	XR_001704394.2	4.22196e-05	0.0060459	0.476432
LOC102656685	nan	nan	XM_026443050.1	3.47125e-06	0.000884697	0.475867
LOC725142	GB54280	U6 snRNA-associated Sm-like protein LSm2	XM_001120188.4	4.56955e-05	0.0064145	0.473072
LOC724221	nan	nan	XM_026441164.1	3.25227e-05	0.00495417	0.468689
LOC552066	GB42515	FAD-dependent oxidoreductase domain-containing protein 1, transcript variant X2	XM_026442776.1	0.000442366	0.0380596	0.467646
LOC102655440	nan	nan	XM_026443667.1	2.20954e-05	0.00386435	0.466645
LOC552809	GB44153	cytochrome c oxidase subunit NDUFA4	XM_006567193.3	8.14826e-07	0.000310463	0.464042
LOC410819	GB55403	proton channel OtopLc, transcript variant X5	XM_006568919.3	9.43961e-06	0.00190012	0.463127
LOC100577699	GB47304	5-formyltetrahydrofolate cyclo-ligase	XM_003250404.3	1.18117e-05	0.00227051	0.45931
GeneID_727061	GB45629	NADH dehydrogenase (ubiquinone) Fe-S protein 5, 15kDa (NADH-coenzyme Q reductase)	NM_001161831.1	5.60518e-07	0.000239196	0.457678
LOC414039	GB10555	probable small nuclear ribonucleoprotein Sm D2	XM_397475.7	4.83455e-06	0.00108584	0.454872
LOC724494	GB48797	methionine-R-sulfoxide reductase B1, transcript variant X5	XM_016914508.2	3.80196e-07	0.000176353	0.453957
LOC725997	GB52179	UDP-glucuronosyltransferase 2C1	XM_016912925.2	3.27383e-05	0.00495417	0.453928
LOC100576930	GB42111	uncharacterized LOC100576930	XM_003251800.4	0.00035018	0.032486	0.449967
LOC552372	GB54976	ER membrane protein complex subunit 8/9 homolog	XM_624746.6	5.2671e-05	0.00711292	0.445385
LOC726461	GB55578	protein shank, transcript variant X7	XM_026439083.1	2.08778e-05	0.00368157	0.443411
LOC551514	GB40567	serine protease nudel	XM_026442232.1	1.36182e-05	0.00257143	0.442455
LOC100576530	GB41657	uncharacterized LOC100576530	XM_006565640.3	7.50196e-07	0.000291035	0.439961
LOC408315	GB45199	ceramide kinase, transcript variant X2	XM_006566526.3	0.00035999	0.0332516	0.439913
LOC100578921	GB51304	uncharacterized LOC100578921	XM_003249455.4	5.02955e-06	0.00111007	0.434727
LOC724717	GB16670	putative E3 ubiquitin-protein ligase protein PFF1365c	XM_001119946.4	5.15867e-05	0.00701086	0.433607
LOC411677	GB53037	mitochondrial pyruvate carrier 1	XM_395145.5	1.52857e-06	0.000472682	0.429892
LOC100576457	GB54387	probable ribosome biogenesis protein RLP24	XM_003249105.4	2.33484e-05	0.00391715	0.429802
LOC102656725	nan	nan	XM_006566474.3	0.000636846	0.048647	0.427191
LOC726731	GB50167	probable 28S ribosomal protein S26, mitochondrial	XM_001122452.5	0.000631157	0.048647	0.426159
LOC100578684	nan	nan	XM_006557296.3	4.15282e-05	0.0060278	0.425612
LOC102655612	nan	nan	XM_026443210.1	0.000589197	0.047262	0.424758
LOC551106	GB47629	ubiquitin-fold modifier-conjugating enzyme 1	XM_623502.5	2.12665e-06	0.000589303	0.424652
LOC410417	GB48234	receptor-type tyrosine-protein phosphatase kappa	XM_006558538.3	0.000122037	0.0141234	0.422361
LOC726118	GB44683	uncharacterized LOC726118	XM_001120695.5	4.55717e-06	0.00105692	0.417874
LOC724280	GB40862	UPF0545 protein C22orf39 homolog	XM_001120086.4	2.60784e-05	0.00418372	0.417835
LOC725511	GB44495	protein Wnt-11b, transcript variant X3	XM_006567740.2	5.99306e-05	0.00784503	0.417078
LOC410363	GB40629	uncharacterized LOC410363, transcript variant X9	XM_016915539.2	0.000294361	0.0285971	0.41663
LOC408688	GB49767	Down syndrome cell adhesion molecule-like protein Dscam2, transcript variant X9	XM_026446415.1	3.76509e-05	0.00558851	0.413689
LOC552143	GB50981	enoyl-CoA delta isomerase 3, peroxisomal	XM_624522.5	0.000458411	0.0389686	0.413392
LOC411223	GB47975	esterase FE4, transcript variant X3	XM_026442009.1	0.000373239	0.0343267	0.412902
LOC724144	GB40795	enhancer of rudimentary homolog	XM_001119900.5	5.59008e-05	0.00745844	0.411862
LOC551304	GB49627	selenoprotein K-like	NM_001278332.1	0.000379977	0.0346477	0.407652
LOC408516	GB49999	protein D2, transcript variant X1	XM_392060.7	1.97292e-05	0.00353749	0.404505
LOC551497	GB51080	lariat debranching enzyme, transcript variant X2	XM_006566047.2	2.99792e-05	0.0046934	0.403236
LOC725336	GB12094	longitudinals lacking protein, isoforms A/B/D/L, transcript variant X46	XM_016913863.2	0.000152931	0.0169953	0.39895
LOC724241	GB54296	N-alpha-acetyltransferase 38-B, NatC auxiliary subunit	XM_001120034.5	0.000307911	0.0293299	0.39533
LOC552323	GB44417	signal recognition particle 14 kDa protein	XM_624698.6	9.54544e-05	0.0116383	0.391941
LOC551727	GB50637	SUZ domain-containing protein 1, transcript variant X3	XM_624115.6	7.64876e-05	0.00971437	0.391779
LOC408763	GB51904	homeobox protein extradenticle, transcript variant X8	XM_006557973.3	0.000175456	0.0188125	0.391349
GeneID_406092	GB49908	cGMP-dependent protein kinase foraging	XM_026444523.1	0.000578392	0.0467468	0.389434
LOC725253	nan	nan	XM_003250111.4	0.000176399	0.0188191	0.386816
LOC725880	GB48423	small nuclear ribonucleoprotein F, transcript variant X1	XM_003250120.4	3.16988e-05	0.00490113	0.385283
LOC102656583	nan	nan	XM_006562683.3	0.000127154	0.0145084	0.383804
LOC552534	GB48309	uncharacterized LOC552534	XM_624910.6	3.77159e-05	0.00558851	0.38238
LOC724341	GB55443	endoplasmic reticulum resident protein 29	XM_006568810.1	3.63284e-05	0.00545873	0.381134
LOC413097	GB43214	dynein heavy chain 12, axonemal	XM_026443707.1	2.566e-05	0.00417945	0.380242
LOC724790	GB50870	39S ribosomal protein L41, mitochondrial	XM_001120690.4	0.000122455	0.0141234	0.378604
LOC107964233	nan	nan	XR_001702612.2	2.29798e-05	0.00391715	0.374922
LOC100576841	nan	nan	XR_001703751.2	7.79929e-05	0.00984694	0.372689
LOC409793	GB42398	NADH dehydrogenase [ubiquinone] flavoprotein 2, mitochondrial	XM_393287.7	4.63547e-05	0.00646451	0.369956
LOC725797	GB44608	NADH dehydrogenase [ubiquinone] 1 beta subcomplex subunit 3	XM_003251037.3	0.000152562	0.0169953	0.368953
LOC408740	GB14128	phosphatase and actin regulator 4, transcript variant X5	XM_006563996.3	0.000628904	0.048647	0.362042
LOC725807	nan	nan	XM_026442669.1	5.88044e-05	0.00774512	0.358016
LOC551042	GB55782	NADH dehydrogenase [ubiquinone] 1 alpha subcomplex subunit 6	XM_623438.5	0.000288526	0.0285971	0.357353
LOC552214	GB54555	nucleolar protein 16	XM_624591.6	0.000256254	0.026287	0.356366
LOC724802	GB15436	protein Asterix	XM_006566930.2	0.000110221	0.0130654	0.354607
LOC726476	GB50232	alpha-1,6-mannosyl-glycoprotein 2-beta-N-acetylglucosaminyltransferase, transcript variant X8	XM_006563577.3	0.000107482	0.0128119	0.352755
LOC408337	GB52239	uncharacterized LOC408337, transcript variant X3	XM_026443570.1	0.000348237	0.0324469	0.351625
LOC724494	GB48797	methionine-R-sulfoxide reductase B1, transcript variant X5	XM_016914507.2	0.000495703	0.0413157	0.350729
LOC727599	GB47181	NADH dehydrogenase [ubiquinone] iron-sulfur protein 4, mitochondrial	XM_001123307.5	8.68578e-05	0.0106511	0.347761
LOC725266	GB55938	oligosaccharyltransferase complex subunit ostc-A	XM_026440442.1	0.000103082	0.0124263	0.346104
LOC552154	GB52656	uncharacterized LOC552154	XM_624533.6	0.000264141	0.026838	0.336303
LOC113218941	nan	nan	XR_003305175.1	0.000151157	0.016975	0.335599
LOC726611	GB50880	uncharacterized LOC726611	XM_001122336.5	0.000210024	0.0218599	0.335106
LOC408963	GB54496	pleckstrin homology domain-containing family G member 5, transcript variant X12	XR_001703922.2	0.000482899	0.0404063	0.333355
LOC725977	GB51132	protein SYS1 homolog	XM_001120649.5	0.000274746	0.0276521	0.332268
LOC726120	GB52644	ATP synthase-coupling factor 6, mitochondrial	XM_001121882.5	0.000212156	0.0219747	0.331403
LOC727294	GB41648	protein chibby homolog 1	XM_001123003.4	0.000206035	0.0215498	0.327263
LOC100578782	nan	nan	XM_003251545.4	0.00031182	0.0295702	0.321185
LOC107965288	nan	nan	XM_026443765.1	0.000510445	0.0422146	0.312086
LOC102655904	nan	nan	XM_006564171.3	0.000498217	0.0413636	0.312077
LOC726747	GB52468	cytochrome b-c1 complex subunit 8	XM_001122467.5	0.000639293	0.048647	0.307576
LOC552722	GB52641	glyoxalase domain-containing protein 4	XM_625097.5	0.000655525	0.0495991	-0.305133
LOC409842	GB48072	eukaryotic translation initiation factor 3 subunit M	XM_006559056.3	0.000594188	0.0474839	-0.305792
LOC551536	GB43438	WD repeat-containing protein 89	XM_006559112.3	0.000547027	0.044892	-0.307842
LOC409378	GB49443	uncharacterized LOC409378	XM_392893.7	0.00044139	0.0380596	-0.319231
LOC552720	GB40887	V-type proton ATPase subunit E	XM_625095.6	0.00052224	0.0430233	-0.325415
LOC726647	GB48946	uncharacterized LOC726647	XM_026439764.1	0.000379066	0.0346477	-0.326052
LOC413233	GB47110	methylcrotonoyl-CoA carboxylase subunit alpha, mitochondrial	XM_026439529.1	0.000446899	0.0382951	-0.326602
LOC551466	GB40888	CAAX prenyl protease 1 homolog, transcript variant X2	XM_623861.6	0.000580746	0.0467599	-0.339346
LOC725501	GB48241	deoxyuridine 5'-triphosphate nucleotidohydrolase, transcript variant X3	XM_026444866.1	0.000626111	0.048647	-0.341476
LOC551953	GB55979	ribonuclease P protein subunit p40, transcript variant X2	XM_016917368.2	0.000436769	0.0380381	-0.343901
LOC551613	GB49704	ATP-dependent RNA helicase SUV3 homolog, mitochondrial	XM_624004.6	0.000295512	0.0285971	-0.349796
LOC409513	GB54673	CD9 antigen, transcript variant X1	XM_393020.7	0.000429577	0.0377451	-0.349941
LOC724995	GB43362	1-acyl-sn-glycerol-3-phosphate acyltransferase alpha	XM_001120897.5	0.000632277	0.048647	-0.354667
LOC725934	GB44421	replication protein A 70 kDa DNA-binding subunit	XM_026440854.1	7.94655e-05	0.00997386	-0.356978
LOC724380	GB50278	protein phosphatase 1 regulatory subunit 21	XM_001120215.5	0.000165314	0.0179965	-0.364393
GeneID_411626	GB48326	rho-type guanine exchange factor	XM_016917491.2	8.13791e-05	0.0100953	-0.366249
LOC725623	GB50128	heparanase, transcript variant X2	XM_006563370.3	9.72999e-05	0.011796	-0.36769
LOC551337	GB48177	flotillin-1, transcript variant X4	XM_006569460.2	0.000390696	0.0354736	-0.367896
LOC409109	GB46429	mycosubtilin synthase subunit C, transcript variant X1	XM_026445876.1	0.0001694	0.0183477	-0.370821
LOC725439	GB54508	uncharacterized LOC725439, transcript variant X2	XM_003249835.4	3.19355e-05	0.00490222	-0.37136
LOC724123	GB54435	translation initiation factor eIF-2B subunit delta, transcript variant X2	XM_001119855.5	0.000627691	0.048647	-0.382055
LOC551130	GB49246	protein tincar, transcript variant X1	XM_026441863.1	0.000200169	0.0211482	-0.387286
LOC102656620	nan	nan	XM_026440039.1	0.000396617	0.0357072	-0.388657
LOC727332	nan	nan	XM_026445963.1	0.000469596	0.039761	-0.391227
LOC552734	GB52643	poly(U)-specific endoribonuclease homolog	XM_625109.6	0.000121364	0.0141234	-0.406694
LOC725368	GB51427	probable serine/threonine-protein kinase DDB_G0283337	XM_001121229.5	0.000302646	0.0289576	-0.409885
LOC408741	GB53735	ras-related protein Rab-37, transcript variant X9	XM_006563984.3	2.60416e-05	0.00418372	-0.423371
LOC100576615	GB43640	J domain-containing protein DDB_G0295729, transcript variant X2	XM_003249599.4	0.000296197	0.0285971	-0.430495
LOC100578112	GB49255	adenylate kinase isoenzyme 5	XM_006572315.3	2.46167e-05	0.00404036	-0.435478
LOC410071	GB40767	glycerol-3-phosphate phosphatase	XM_393558.7	1.3714e-06	0.000457212	-0.438179
LOC551143	GB51125	inositol-3-phosphate synthase 1-B, transcript variant X1	XM_623374.5	8.14432e-06	0.00170421	-0.455978
LOC551143	GB51125	inositol-3-phosphate synthase 1-B, transcript variant X1	XM_016914581.2	1.45678e-07	7.77084e-05	-0.495859
LOC552417	GB51236	acyl-CoA Delta(11) desaturase, transcript variant X3	XM_026440371.1	0.000334104	0.0313611	-0.496128
LOC551968	GB50598	aldose reductase	XM_624350.5	5.93803e-08	3.75881e-05	-0.508171
GeneID_727134	GB42321	ecdysoneless	XM_006571703.3	1.0631e-05	0.00206212	-0.529435
LOC102656585	nan	nan	XM_016918098.2	0.000392883	0.0355209	-0.544132
LOC726929	nan	nan	XM_026444404.1	5.82562e-05	0.00772058	-0.54462
LOC724449	GB45912	protein lethal(2)essential for life	XM_001120137.4	1.20475e-08	9.52065e-06	-0.561252
GeneID_411626	GB48326	rho-type guanine exchange factor	NM_001278329.1	1.30862e-06	0.000443206	-0.567527
LOC724742	GB48876	probable methyltransferase-like protein 15 homolog, transcript variant X3	XM_006559777.3	0.000564338	0.0459591	-0.653953
LOC409708	GB53578	glucosylceramidase-like, transcript variant X4	XM_016912658.2	2.31907e-05	0.00391715	-0.681847
LOC552375	GB43203	NPC intracellular cholesterol transporter 1, transcript variant X6	XM_006570380.2	2.39307e-05	0.00395821	-0.705515
LOC551533	GB54776	pyridoxine/pyridoxamine 5'-phosphate oxidase	XM_006557829.3	4.07462e-07	0.000184979	-0.725198
LOC410620	GB50609	heat shock protein Hsp70Ab-like	NM_001160072.1	0.000300686	0.0288997	-0.731945
LOC550695	GB54622	carnitine O-palmitoyltransferase 1, liver isoform, transcript variant X4	XM_026438848.1	2.37237e-09	2.95744e-06	-0.751302
LOC102655737	nan	nan	XM_026445895.1	0.000204547	0.0214996	-0.829161
LOC726250	GB50225	cilia- and flagella-associated protein 43-like, transcript variant X2	XM_026445556.1	1.91676e-09	2.72653e-06	-0.913023
LOC413627	GB41778	uncharacterized LOC413627	XM_026442253.1	5.0985e-06	0.00111007	-0.916807
LOC102654418	nan	nan	XR_411776.3	0.000215842	0.0222484	-0.922587
LOC107964008	nan	nan	XR_003304991.1	2.02432e-05	0.0035994	-0.931558
GeneID_406150	GB53857	metabotropic glutamate receptor B	NM_001011623.1	4.01542e-05	0.00590876	-0.937585
LOC410207	GB50971	dihydropyrimidine dehydrogenase [NADP(+)]	XM_016914269.2	5.21586e-26	1.11291e-21	-0.94607
LOC551044	GB44548	glucose dehydrogenase [FAD, quinone], transcript variant X2	XM_016912233.2	0.000327605	0.0309297	-0.996825
LOC725088	GB49932	eIF-2-alpha kinase GCN2, transcript variant X6	XM_026445326.1	0.000568637	0.0461331	-1.03084
LOC113218859	nan	nan	XR_003304903.1	2.81257e-06	0.000740887	-1.03187
LOC552459	GB43112	glycine-rich cell wall structural protein, transcript variant X1	XM_016914746.2	1.33339e-09	2.03218e-06	-1.05113
GeneID_551648	GB44996	hexamerin 110	NM_001101023.1	2.72499e-05	0.00433904	-1.07143
LOC551434	GB52671	selenium-binding protein 1-like	XM_026445953.1	5.16359e-07	0.000224848	-1.10082
LOC100577331	GB51373	cell wall integrity and stress response component 1	XM_003250089.4	9.38164e-07	0.000333627	-1.10504
LOC726250	GB50225	cilia- and flagella-associated protein 43-like, transcript variant X2	XM_026445557.1	4.55069e-06	0.00105692	-1.14524
LOC727399	GB48034	protein numb, transcript variant X6	XM_026444001.1	4.18454e-05	0.0060328	-1.77318
LOC552459	GB43112	glycine-rich cell wall structural protein, transcript variant X1	XM_016914749.2	4.49533e-06	0.00105692	-1.78125
LOC411972	GB51037	CTD small phosphatase-like protein 2, transcript variant X1	XM_006565975.2	4.91036e-05	0.00671617	-3.04914
LOC409051	GB46564	ankyrin-3, transcript variant X25	XR_003304612.1	2.49491e-09	2.95744e-06	-4.65143
