# Supplementary material for: Breeding honey bees (Apis mellifera L.) for low and high Varroa destructor population growth: Gene expression of bees performing grooming behavior
Source: Front Insect Sci. 2023 Mar 6;3:951447. doi: 10.3389/finsc.2023.951447 (PMC10926520; doi:10.3389/finsc.2023.951447)
Supplement: Supplementary file 4 [file Table_4.xlsx]

## Sheet: Sheet1
TargetID	HVG338INTRep1	HVG338INTRep2	HVG338LIGHTRep1	HVG338LIGHTRep2	HVG111AINTRep1	HVG111AINTRep2	HVG111ALIGHTRep1	HVG111ALIGHTRep2	HVG114AINTRep1	HVG114AINTRep2	HVG114ALIGHTRep1	HVG114ALIGHTRep2	LVG113BINTRep1	LVG113BINTRep2	LVG113BLIGHTRep1	LVG113BLIGHTRep2	LVG478INTRep1	LVG478INTRep2	LVG478LIGHTRep1	LVG478LIGHTRep2	LVG499INTRep1	LVG499INTRep2	LVG499LIGHTRep1	LVG499LIGHTRep2	Proportion of positive samples
AF034543.2	0	0	0	0	0	0	0	0	0	0	0	0	0	0	0	0	0	0	0	0	0	0	0	0	0
KY354233.1	303.791	277.335	0	0	93.5722	16.7093	77.2491	3.33189	0	55.3667	49.9847	3.33189	96.7992	58.5562	0	0	0	0	0	0	0	0	0	0	0.458333
KY354234.1	126.209	106.665	0	0	29.4278	19.2907	31.7509	1.66811	0	24.6333	25.0153	1.66811	42.2008	23.4438	0	0	0	0	0	0	0	0	0	0	0.458333
KY354237.1	0	0	0	0	0	0	0	0	0	0	0	0	0	0	0	0	0	0	0	0	0	0	0	0	0
MF114349.1	83642	69669	4083	3480	49314	26808	43271	18388	0	15342	6323	18388	17309	13993	0	3	2	4	17158	0	0	3	108	1	0.833333
MH973741.1	0	0	0	0	0	0	0	0	0	0	0	0	0	0	0	0	0	0	0	0	0	0	0	0	0
MT482482.1	0	0	0	0	0	0	0	0	0	0	0	0	0	0	0	0	0	0	0	0	0	0	0	0	0
NC_002066.1	13	11	8774	7314	261552	9767	82654	413	13	248055	1	413	146	105	3	10	124932	175980	25	288666	1430000	499733	3880000	3210000	1
NC_002548.1	0	0	0	0	0	0	0	0	3	0	2	0	89	0	0	0	0	0	3	0	58	0	650	0	0.25
NC_003784.1	555	466	772584	620152	10	52	3422	2320	39	51	16	2320	88	56	0	31	1785	2489	19	30	1830000	9219	46077	27	0.958333
NC_004807.1	0	0	0	0	0	0	0	0	0	0	0	0	0	0	0	0	0	0	0	27	0	0	1	0	0.0833333
NC_004830.2	11467500	10344600	11816800	9647640	1737830	2128490	4970030	13740.4	121.008	2570000	6	13740.4	521	136	2	27	353208	508417	1430000	295.009	1660000	33	44486	981895	1
NC_006494.1	57985.7	52021.6	619555	509054	0	1730320	966493	3390000	1300000	4310000	19	3390000	164	145	88	272	3291670	4660000	2963.18	8814160	190.011	95	98.0154	203.015	0.958333
NC_009025.1	0	0	0	0	0	0	0	0	0	0	0	0	0	0	0	0	0	0	0	1565	0	0	2	0	0.0833333
NC_010711.1	0	0	0	0	0	0	0	0	0	0	0	0	0	0	0	0	0	0	0	0	0	0	0	0	0
NC_010712.1	0	0	0	0	0	0	0	0	0	0	0	0	0	0	0	0	0	0	0	0	0	0	0	0	0
NC_014137.1	0	0	0	0	0	0	0	0	0	0	0	0	0	0	0	0	0	0	0	0	0	0	0	0	0
NC_027619.1	0	0	0	0	0	0	0	0	0	0	0	0	0	0	0	0	0	0	0	0	0	0	0	0	0
NC_027631.1	0	0	0	0	0	0	0	0	0	0	0	0	0	0	0	0	0	0	0	0	0	0	0	0	0
NC_027925.1	16719	13897	67676	56429	72629	188020	90297	92039	27173	90992	37216	92039	1821	1477	1296	54236	10101	14118	131418	38141	165195	230838	83490	37213	1
NC_040313.1	0	0	0	0	0	0	0	0	0	0	0	0	0	0	0	0	0	0	0	0	0	0	0	0	0
NC_040601.1	0	0	0	0	0	0	0	0	0	0	1	0	0	0	0	0	0	0	0	0	0	0	0	0	0
