# Supplementary material for: Breeding honey bees (Apis mellifera L.) for low and high Varroa destructor population growth: Gene expression of bees performing grooming behavior
Source: Front Insect Sci. 2023 Mar 6;3:951447. doi: 10.3389/finsc.2023.951447 (PMC10926520; doi:10.3389/finsc.2023.951447)
Supplement: Supplementary file 5 [file Table_5.xlsx]

## Sheet: HVGlight vs HVGintense
Ens_gene_ID	Beebase_ID	Description	Target_ID	pval	qval (corrected p value)	log2
LOC408953	GB49688	peroxidase, transcript variant X1	XM_026441872.1	6.02292e-09	4.2837e-05	-5.78354
LOC410669	GB51615	single-minded homolog 2, transcript variant X6	XM_026442516.1	4.32458e-05	0.0405948	-4.33396
GeneID_406150	GB53857	metabotropic glutamate receptor B	XM_006562735.3	4.98133e-06	0.00817589	-3.81194
LOC412215	GB49845	chitin synthase chs-2, transcript variant X8	XM_016915249.2	4.56613e-05	0.0405948	-3.66472
LOC107964405	nan	nan	XM_016912115.2	3.51549e-05	0.038847	-1.06686
LOC410363	GB40629	uncharacterized LOC410363, transcript variant X9	XM_026444499.1	6.61923e-05	0.0487016	-1.04737
LOC408960	GB54537	protein slit, transcript variant X2	XM_006561437.3	3.88413e-06	0.00779649	-1.04349
LOC408661	GB55576	uncharacterized LOC408661, transcript variant X1	XM_026439096.1	5.81942e-05	0.0469925	-1.01435
LOC102654166	nan	nan	XM_026443582.1	1.17864e-09	1.25743e-05	-0.962639
LOC551261	GB43909	plasma membrane calcium-transporting ATPase 3, transcript variant X9	XM_026442115.1	3.77697e-07	0.00201473	-0.922488
LOC113218550	nan	nan	XM_026446029.1	7.25151e-07	0.0030075	-0.876809
LOC100577456	GB45073	fibrillin-2, transcript variant X2	XM_003250856.4	4.54328e-05	0.0405948	-0.798975
LOC726134	GB47974	carboxylesterase	XM_006564244.3	3.78147e-06	0.00779649	-0.782235
LOC725336	GB12094	longitudinals lacking protein, isoforms A/B/D/L, transcript variant X46	XM_006567544.3	2.36895e-05	0.0297332	-0.690158
LOC725538	GB51118	28S ribosomal protein S28, mitochondrial	XM_001121371.5	3.89696e-06	0.00779649	-0.675742
LOC726461	GB55578	protein shank, transcript variant X7	XM_026439083.1	4.01937e-06	0.00779649	-0.674682
LOC552807	GB50032	prefoldin subunit 6, transcript variant X2	XM_625182.6	3.64128e-05	0.038847	-0.636178
LOC107964868	nan	nan	XR_001704014.2	1.81636e-05	0.0242223	-0.630233
LOC412266	GB49177	60S ribosomal protein L27, transcript variant X1	XM_003251108.2	4.20839e-05	0.0405948	-0.581854
LOC413738	GB55801	uncharacterized LOC413738, transcript variant X2	XM_397177.7	6.1479e-05	0.0469925	-0.568413
LOC724142	GB40653	60S ribosomal protein L24, transcript variant X1	XM_016915612.2	3.04712e-05	0.0361202	-0.564479
LOC100578112	GB49255	adenylate kinase isoenzyme 5	XM_006572315.3	6.16671e-05	0.0469925	0.592184
LOC551143	GB51125	inositol-3-phosphate synthase 1-B, transcript variant X1	XM_016914581.2	9.60877e-06	0.0136682	0.593809
LOC551968	GB50598	aldose reductase	XM_624350.5	5.91711e-06	0.00901809	0.601599
LOC724449	GB45912	protein lethal(2)essential for life	XM_001120137.4	8.45715e-07	0.0030075	0.683446
LOC550695	GB54622	carnitine O-palmitoyltransferase 1, liver isoform, transcript variant X4	XM_026438848.1	4.59111e-06	0.00816337	0.822293
LOC409424	GB54376	solute carrier family 2, facilitated glucose transporter member 1, transcript variant X2	XM_026445937.1	5.33381e-05	0.045523	0.885957
LOC410207	GB50971	dihydropyrimidine dehydrogenase [NADP(+)]	XM_016914269.2	2.95009e-15	6.29461e-11	1.01021
